# Supplementary material for: A Useful SNP Panel to Distinguish Two Cockle Species, Cerastoderma edule and C. glaucum, Co-Occurring in Some European Beds, and Their Putative Hybrids
Source: Genes (Basel). 2019 Sep 27;10(10):760. doi: 10.3390/genes10100760 (PMC6826453; doi:10.3390/genes10100760)
Supplement: Supplementary file 1 [file genes-10-00760-s001.zip]

Archive with 5 entries (4 files):
- SupMat_594368_Rev/
- SupMat_594368_Rev/Table S1_Maroso_et_al_GENES_Rev.xlsx
- SupMat_594368_Rev/Table S2_Maroso_et_al_GENES.xlsx
- SupMat_594368_Rev/Table S3_Maroso_et_al_GENES.xlsx
- SupMat_594368_Rev/Table S4_Maroso_et_al_GENES.xlsx
