# Supplementary material for: A Useful SNP Panel to Distinguish Two Cockle Species, Cerastoderma edule and C. glaucum, Co-Occurring in Some European Beds, and Their Putative Hybrids
Source: Genes (Basel). 2019 Sep 27;10(10):760. doi: 10.3390/genes10100760 (PMC6826453; doi:10.3390/genes10100760)
Supplement: Supplementary file 1 [file genes-10-00760-s001.zip › SupMat_594368_Rev/Table S1_Maroso_et_al_GENES_Rev.xlsx]

## Sheet: Sheet1
Table S1. Diagnostic SNPs for both cockle species analyzed in the present study. SNP position in the RADtag sequence (SNP position), SNP variants (Allele 1 and Allele 2), average number of reads per marker (Av. Nb reads), number of analyzed individuals (N), marker name (see main text and Table 2) and annotation against NCBI database are shown.
# Stacks catalog tag	SNP position	Species	Allele 1	Allele 2	N	Av. Nb reads	Marker name	Scaffold_position	Annotation
33365	8	C. edule	-	C	28	19.913		scaffold_1042_21174
33365	8	C. glaucum	A	-	92	46.6429		scaffold_1042_21174
31134	33	C. edule	-	A	21	24.4393		scaffold_1043_216868	>XM_021495318.1 PREDICTED: Mizuhopecten yessoensis ATP-binding cassette sub-family A member 3-like (LOC110448847), mRNA
31134	33	C. glaucum	G	-	107	13.4762		scaffold_1043_216868	>XM_021495318.1 PREDICTED: Mizuhopecten yessoensis ATP-binding cassette sub-family A member 3-like (LOC110448847), mRNA
55555	0	C. edule	-	G	29	91.3932		scaffold_1055_105581
55555	0	C. glaucum	A	-	117	66.9655		scaffold_1055_105581
22557	20	C. edule	-	T	28	77.5214		scaffold_1102_138974
22557	20	C. glaucum	G	-	117	45.2857		scaffold_1102_138974
43970	28	C. edule	-	T	25	5.77011		scaffold_1153_76317
43970	28	C. glaucum	C	-	87	10.56		scaffold_1153_76317
2412	2	C. edule	-	C	25	8.12329		scaffold_1172_151168	>XM_009812353.1 PREDICTED: Gavia stellata spectrin, beta, non-erythrocytic 1 (SPTBN1), mRNA
2412	2	C. glaucum	T	-	73	12.68		scaffold_1172_151168	>XM_009812353.1 PREDICTED: Gavia stellata spectrin, beta, non-erythrocytic 1 (SPTBN1), mRNA
42645	24	C. edule	-	G	29	45.0348	Cerast_1173	scaffold_1173_48537	>XM_021490466.1 PREDICTED: Mizuhopecten yessoensis protein fem-1 homolog C-like (LOC110445695), mRNA
42645	24	C. glaucum	A	-	115	60.3448	Cerast_1173	scaffold_1173_48537	>XM_021490466.1 PREDICTED: Mizuhopecten yessoensis protein fem-1 homolog C-like (LOC110445695), mRNA
38178	29	C. edule	-	C	29	48.3947		scaffold_1173_49650	>KY465663.1 Hyriopsis cumingii fem-1 A-like protein mRNA, complete cds
38178	29	C. glaucum	T	-	114	56		scaffold_1173_49650	>KY465663.1 Hyriopsis cumingii fem-1 A-like protein mRNA, complete cds
52151	24	C. edule	-	A	28	88.5641		scaffold_1175_37252	>XR_002140669.1 PREDICTED: Branchiostoma belcheri ELKS/Rab6-interacting/CAST family member 1-like (LOC109477362), transcript variant X15, misc_RNA
52151	24	C. glaucum	G	-	117	51.75		scaffold_1175_37252	>XR_002140669.1 PREDICTED: Branchiostoma belcheri ELKS/Rab6-interacting/CAST family member 1-like (LOC109477362), transcript variant X15, misc_RNA
38097	20	C. edule	-	T	28	7.01429		scaffold_119_346288
38097	20	C. glaucum	C	-	70	27.1786		scaffold_119_346288
14488	25	C. edule	-	T	28	23.9216	Cerast_1255	scaffold_1255_310906
14488	25	C. glaucum	A	-	102	30.75	Cerast_1255	scaffold_1255_310906
32795	4	C. edule	-	G	26	6.25	Cerast_1316	scaffold_1316_67690
32795	4	C. glaucum	A	-	64	20.4231	Cerast_1316	scaffold_1316_67690
15945	7	C. edule	-	T	29	91.825		scaffold_1397_67273
15945	7	C. glaucum	C	-	120	55.8621		scaffold_1397_67273
5402	24	C. edule	-	T	29	65.7203	Cerast_1400	scaffold_1400_124389
5402	24	C. glaucum	C	-	118	57.9655	Cerast_1400	scaffold_1400_124389
41401	11	C. edule	-	G	29	35		scaffold_1496_82312
41401	11	C. glaucum	C	-	78	47.2759		scaffold_1496_82312
48044	32	C. edule	-	T	22	28.9429		scaffold_1666_135865
48044	32	C. glaucum	C	-	105	11.2727		scaffold_1666_135865
22585	28	C. edule	-	A	29	77.2583		scaffold_1681_31171
22585	28	C. glaucum	T	-	120	52.6207		scaffold_1681_31171
5651	31	C. edule	-	A	21	9.20732		scaffold_1771_34962	>XM_010120580.1 PREDICTED: Chlamydotis macqueenii lactamase, beta (LACTB), partial mRNA
5651	31	C. glaucum	C	-	82	7.33333		scaffold_1771_34962	>XM_010120580.1 PREDICTED: Chlamydotis macqueenii lactamase, beta (LACTB), partial mRNA
57166	1	C. edule	-	C	27	16.18		scaffold_1779_79125
57166	1	C. glaucum	T	-	100	25.4444		scaffold_1779_79125
52147	15	C. edule	-	C	29	68.3983		scaffold_1846_292016	>CR354380.7 Zebrafish DNA sequence from clone CH211-182L2 in linkage group 1, complete sequence
52147	15	C. glaucum	T	-	118	38.1034		scaffold_1846_292016	>CR354380.7 Zebrafish DNA sequence from clone CH211-182L2 in linkage group 1, complete sequence
49328	27	C. edule	-	G	29	45.7815		scaffold_2006_73513
49328	27	C. glaucum	T	-	119	33.6552		scaffold_2006_73513
23027	16	C. edule	-	G	29	42.3784		scaffold_2083_33524	>XR_003674335.1 PREDICTED: Gouania willdenowi uncharacterized LOC114465716 (LOC114465716), ncRNA
23027	16	C. glaucum	A	-	111	64.5172		scaffold_2083_33524	>XR_003674335.1 PREDICTED: Gouania willdenowi uncharacterized LOC114465716 (LOC114465716), ncRNA
16892	0	C. edule	-	A	28	31.466		scaffold_211_258282	>EU336965.1 Cerastoderma edule alpha-amylase gene, partial cds
16892	0	C. glaucum	G	-	103	29.2857		scaffold_211_258282	>EU336965.1 Cerastoderma edule alpha-amylase gene, partial cds
13070	26	C. edule	-	T	29	20.3205		scaffold_212_146382
13070	26	C. glaucum	C	-	78	22.9655		scaffold_212_146382
29163	29	C. edule	-	A	17	7.7013	Cerast_2530	scaffold_2530_13078
29163	29	C. glaucum	T	-	77	6.88235	Cerast_2530	scaffold_2530_13078
40167	16	C. edule	-	C	29	67.8793		scaffold_280_342095
40167	16	C. glaucum	T	-	116	66.0345		scaffold_280_342095
58310	30	C. edule	-	C	28	20.8022		scaffold_296_103631
58310	30	C. glaucum	T	-	91	34.6429		scaffold_296_103631
13494	8	C. edule	-	C	29	8.9537	Cerast_31	scaffold_31_241740
13494	8	C. glaucum	T	-	108	16.4828	Cerast_31	scaffold_31_241740
12254	3	C. edule	-	A	29	14.5652		scaffold_357_642707
12254	3	C. glaucum	G	-	92	13.4483		scaffold_357_642707
34882	33	C. edule	-	C	29	94.05		scaffold_385_414503
34882	33	C. glaucum	G	-	120	56.5862		scaffold_385_414503
40633	32	C. edule	-	G	29	93.5882		scaffold_409_339677	>XM_006818025.1 PREDICTED: Saccoglossus kowalevskii probable E3 ubiquitin-protein ligase HECTD4-like (LOC100373217), mRNA
40633	32	C. glaucum	T	-	119	73.4483		scaffold_409_339677	>XM_006818025.1 PREDICTED: Saccoglossus kowalevskii probable E3 ubiquitin-protein ligase HECTD4-like (LOC100373217), mRNA
7737	0	C. edule	-	G	22	16.3778		scaffold_436_24588	>JQ815185.1 Mesodesma donacium microsatellite Md10 sequence
7737	0	C. glaucum	A	-	90	11.9545		scaffold_436_24588	>JQ815185.1 Mesodesma donacium microsatellite Md10 sequence
16580	18	C. edule	-	A	29	83.4522	Cerast_450	scaffold_450_166074	>XM_022478916.1 PREDICTED: Crassostrea virginica RNA-binding protein Nova-1-like (LOC111131406), transcript variant X9, mRNA
16580	18	C. glaucum	T	-	115	62.3448	Cerast_450	scaffold_450_166074	>XM_022478916.1 PREDICTED: Crassostrea virginica RNA-binding protein Nova-1-like (LOC111131406), transcript variant X9, mRNA
37894	3	C. edule	-	A	29	102.605		scaffold_456_14606	>XM_028546964.1 PREDICTED: Dendronephthya gigantea uncharacterized LOC114525576 (LOC114525576), mRNA
37894	3	C. glaucum	G	-	119	78.1034		scaffold_456_14606	>XM_028546964.1 PREDICTED: Dendronephthya gigantea uncharacterized LOC114525576 (LOC114525576), mRNA
20572	8	C. edule	-	G	23	34.5088	Cerast_456	scaffold_456_99573	>XM_009055013.1 Lottia gigantea hypothetical protein partial mRNA
20572	8	C. glaucum	A	-	114	34	Cerast_456	scaffold_456_99573	>XM_009055013.1 Lottia gigantea hypothetical protein partial mRNA
1505	31	C. edule	-	T	28	62.1724	Cerast_586	scaffold_586_1021910	>XM_022488724.1 PREDICTED: Crassostrea virginica tektin-3-like (LOC111137279), transcript variant X6, mRNA
1505	31	C. glaucum	C	-	116	31	Cerast_586	scaffold_586_1021910	>XM_022488724.1 PREDICTED: Crassostrea virginica tektin-3-like (LOC111137279), transcript variant X6, mRNA
58076	3	C. edule	-	G	19	9.87069		scaffold_586_316502
58076	3	C. glaucum	A	-	116	6.05263		scaffold_586_316502
18178	24	C. edule	-	C	28	17.9348		scaffold_591_475706
18178	24	C. glaucum	T	-	92	55.1429		scaffold_591_475706
7136	25	C. edule	-	A	24	21.4184		scaffold_677_267655
7136	25	C. glaucum	G	-	98	8.33333		scaffold_677_267655
42608	8	C. edule	-	T	28	63.2719		scaffold_718_107641
42608	8	C. glaucum	A	-	114	64.4286		scaffold_718_107641
20489	1	C. edule	-	A	28	36.0179		scaffold_843_85149
20489	1	C. glaucum	T	-	112	32.4643		scaffold_843_85149
9534	18	C. edule	-	G	28	37.6226		scaffold_933_368522
9534	18	C. glaucum	T	-	106	50.25		scaffold_933_368522
14615	19	C. edule	-	T	28	59.6271		scaffold_936_128676	>XM_011420803.2 PREDICTED: Crassostrea gigas transcriptional activator protein Pur-beta-B (LOC105322217), transcript variant X6, mRNA
14615	19	C. glaucum	C	-	118	18.6071		scaffold_936_128676	>XM_011420803.2 PREDICTED: Crassostrea gigas transcriptional activator protein Pur-beta-B (LOC105322217), transcript variant X6, mRNA
7950	31	C. edule	-	T	29	106.808		scaffold_96_181966	>XM_023795721.1 PREDICTED: Paramormyrops kingsleyae transmembrane protein 107 (tmem107), transcript variant X6, mRNA
7950	31	C. glaucum	C	-	120	62.7586		scaffold_96_181966	>XM_023795721.1 PREDICTED: Paramormyrops kingsleyae transmembrane protein 107 (tmem107), transcript variant X6, mRNA
20323	32	C. edule	-	C	28	22.2925		utg000748l_38842	>XM_013222185.1 PREDICTED: Biomphalaria glabrata nuclear pore complex protein Nup133-like (LOC106063734), mRNA
20323	32	C. glaucum	G	-	106	22.1429		utg000748l_38842	>XM_013222185.1 PREDICTED: Biomphalaria glabrata nuclear pore complex protein Nup133-like (LOC106063734), mRNA
37944	20	C. edule	-	A	28	73.3162		utg005210l_53282	>XM_016051128.2 PREDICTED: Parasteatoda tepidariorum WD repeat-containing protein 82 (LOC107438767), mRNA
37944	20	C. glaucum	G	-	117	37.0357		utg005210l_53282	>XM_016051128.2 PREDICTED: Parasteatoda tepidariorum WD repeat-containing protein 82 (LOC107438767), mRNA
30	3	C. edule	A	-	19
30	3	C. glaucum	-	C	14
30	32	C. edule	C	-	19
30	32	C. glaucum	-	T	14
113	0	C. edule	-	T	19
113	0	C. glaucum	C	-	105
113	18	C. edule	-	A	19
113	18	C. glaucum	G	-	105
184	19	C. edule	-	T	26
184	19	C. glaucum	G	-	34
184	25	C. edule	-	G	26
184	25	C. glaucum	T	-	34
244	7	C. edule	-	A	28
244	7	C. glaucum	T	-	120
244	27	C. edule	-	T	28
244	27	C. glaucum	C	-	120
283	8	C. edule	-	A	28
283	8	C. glaucum	G	-	112
295	1	C. edule	-	C	16
295	1	C. glaucum	G	-	74
295	26	C. edule	-	G	16
295	26	C. glaucum	A	-	74
297	6	C. edule	-	G	28
297	6	C. glaucum	A	-	95
336	11	C. edule	-	G	18
336	11	C. glaucum	A	-	51
373	5	C. edule	-	C	14
373	5	C. glaucum	T	-	116
393	28	C. edule	-	T	10
393	28	C. glaucum	A	-	112
393	32	C. edule	-	A	10
393	32	C. glaucum	C	-	112
522	31	C. edule	-	A	29
522	31	C. glaucum	T	-	112
586	1	C. edule	-	C	28
586	1	C. glaucum	T	-	98
586	15	C. edule	-	C	28
586	15	C. glaucum	T	-	98
589	25	C. edule	-	A	28
589	25	C. glaucum	C	-	110
589	26	C. edule	-	C	28
589	26	C. glaucum	A	-	112
634	8	C. edule	-	C	29
634	8	C. glaucum	A	-	97
745	26	C. edule	-	T	20
745	26	C. glaucum	G	-	71
794	24	C. edule	-	G	24
794	24	C. glaucum	A	-	96
815	3	C. edule	-	T	22
815	3	C. glaucum	G	-	115
830	11	C. edule	-	C	26
830	11	C. glaucum	A	-	43
835	19	C. edule	-	G	29
835	19	C. glaucum	A	-	103
848	8	C. edule	-	T	29
848	8	C. glaucum	A	-	119
848	11	C. edule	-	C	29
848	11	C. glaucum	T	-	119
892	7	C. edule	-	C	27
892	7	C. glaucum	T	-	110
892	10	C. edule	-	G	27
892	10	C. glaucum	C	-	110
935	18	C. edule	-	G	9
935	18	C. glaucum	A	-	105
941	0	C. edule	-	T	26
941	0	C. glaucum	C	-	63
941	18	C. edule	-	T	26
941	18	C. glaucum	A	-	80
942	32	C. edule	-	G	29
942	32	C. glaucum	A	-	101
997	25	C. edule	-	G	29
997	25	C. glaucum	A	-	120
1042	26	C. edule	-	G	25
1042	26	C. glaucum	A	-	109
1042	29	C. edule	-	G	25
1042	29	C. glaucum	C	-	109
1064	2	C. edule	-	T	18
1064	2	C. glaucum	G	-	39
1098	11	C. edule	-	C	28
1098	11	C. glaucum	T	-	48
1099	10	C. edule	C	-	28
1099	10	C. glaucum	-	T	16
1217	9	C. edule	-	G	28
1217	9	C. glaucum	T	-	43
1217	11	C. edule	-	G	28
1217	11	C. glaucum	A	-	43
1224	24	C. edule	-	C	27
1224	24	C. glaucum	G	-	37
1292	31	C. edule	-	T	26
1292	31	C. glaucum	C	-	116
1366	1	C. edule	-	A	21
1366	1	C. glaucum	G	-	82
1367	26	C. edule	-	G	29
1367	26	C. glaucum	A	-	110
1373	4	C. edule	-	T	4
1373	4	C. glaucum	C	-	16
1417	6	C. edule	-	T	29
1417	6	C. glaucum	A	-	112
1417	31	C. edule	-	A	29
1417	31	C. glaucum	T	-	112
1482	1	C. edule	-	C	29
1482	1	C. glaucum	A	-	114
1482	31	C. edule	-	G	29
1482	31	C. glaucum	A	-	119
1598	16	C. edule	-	A	27
1598	16	C. glaucum	G	-	103
1608	16	C. edule	-	C	22
1608	16	C. glaucum	A	-	62
1608	33	C. edule	-	G	22
1608	33	C. glaucum	T	-	62
1667	1	C. edule	-	C	27
1667	1	C. glaucum	T	-	114
1696	5	C. edule	A	-	22
1696	5	C. glaucum	-	G	21
1696	17	C. edule	C	-	22
1696	17	C. glaucum	-	G	21
1746	6	C. edule	-	G	11
1746	6	C. glaucum	C	-	15
1746	28	C. edule	-	C	11
1746	28	C. glaucum	T	-	12
1747	3	C. edule	-	T	28
1747	3	C. glaucum	A	-	66
1771	10	C. edule	-	T	26
1771	10	C. glaucum	A	-	44
1771	18	C. edule	-	T	26
1771	18	C. glaucum	G	-	44
1835	9	C. edule	-	G	29
1835	9	C. glaucum	T	-	113
1835	10	C. edule	-	T	29
1835	10	C. glaucum	C	-	113
1866	20	C. edule	-	G	28
1866	20	C. glaucum	T	-	114
1866	25	C. edule	-	T	28
1866	25	C. glaucum	C	-	114
1888	9	C. edule	-	A	18
1888	9	C. glaucum	G	-	105
1888	29	C. edule	-	G	18
1888	29	C. glaucum	C	-	105
1914	1	C. edule	-	C	21
1914	1	C. glaucum	T	-	96
1919	0	C. edule	-	T	28
1919	0	C. glaucum	C	-	109
1919	18	C. edule	-	A	28
1919	18	C. glaucum	T	-	109
1987	17	C. edule	-	G	29
1987	17	C. glaucum	A	-	117
2126	28	C. edule	-	C	29
2126	28	C. glaucum	G	-	119
2190	25	C. edule	-	A	28
2190	25	C. glaucum	G	-	113
2201	29	C. edule	-	C	25
2201	29	C. glaucum	T	-	54
2300	16	C. edule	G	-	27
2300	16	C. glaucum	-	T	15
2312	32	C. edule	-	T	27
2312	32	C. glaucum	A	-	104
2322	8	C. edule	-	G	28
2322	8	C. glaucum	T	-	94
2369	30	C. edule	-	A	9
2369	30	C. glaucum	T	-	52
2369	32	C. edule	-	T	9
2369	32	C. glaucum	C	-	52
2453	20	C. edule	-	G	20
2453	20	C. glaucum	A	-	113
2455	5	C. edule	-	G	28
2455	5	C. glaucum	C	-	97
2650	19	C. edule	-	G	29
2650	19	C. glaucum	C	-	80
2674	9	C. edule	-	A	28
2674	9	C. glaucum	C	-	118
2674	15	C. edule	-	A	28
2674	15	C. glaucum	G	-	118
2685	5	C. edule	-	T	29
2685	5	C. glaucum	A	-	112
2761	2	C. edule	-	T	28
2761	2	C. glaucum	A	-	83
2780	11	C. edule	-	G	25
2780	11	C. glaucum	C	-	89
2796	3	C. edule	-	C	29
2796	3	C. glaucum	T	-	118
2891	25	C. edule	-	C	28
2891	25	C. glaucum	T	-	76
2969	5	C. edule	-	C	29
2969	5	C. glaucum	G	-	118
3014	17	C. edule	A	-	18
3014	17	C. glaucum	-	G	17
3094	29	C. edule	-	C	27
3094	29	C. glaucum	T	-	107
3094	31	C. edule	-	T	27
3094	31	C. glaucum	G	-	107
3106	7	C. edule	-	A	24
3106	7	C. glaucum	C	-	109
3141	5	C. edule	-	T	24
3141	5	C. glaucum	A	-	96
3204	31	C. edule	-	T	11
3204	31	C. glaucum	C	-	94
3233	6	C. edule	-	G	26
3233	6	C. glaucum	A	-	109
3295	7	C. edule	-	G	29
3295	7	C. glaucum	C	-	39
3295	28	C. edule	-	G	29
3295	28	C. glaucum	A	-	53
3367	10	C. edule	-	G	29
3367	10	C. glaucum	C	-	119
3367	19	C. edule	-	C	29
3367	19	C. glaucum	T	-	119
3436	33	C. edule	-	A	28
3436	33	C. glaucum	T	-	113
3476	3	C. edule	-	T	28
3476	3	C. glaucum	G	-	100
3497	24	C. edule	-	A	28
3497	24	C. glaucum	G	-	119
3543	15	C. edule	-	G	17
3543	15	C. glaucum	A	-	107
3546	27	C. edule	-	A	28
3546	27	C. glaucum	T	-	100
3546	29	C. edule	-	G	28
3546	29	C. glaucum	A	-	100
3551	33	C. edule	C	-	20
3551	33	C. glaucum	-	T	15
3568	25	C. edule	-	C	28
3568	25	C. glaucum	T	-	35
3568	28	C. edule	-	A	28
3568	28	C. glaucum	C	-	35
3599	4	C. edule	-	A	26
3599	4	C. glaucum	T	-	119
3599	26	C. edule	-	T	26
3599	26	C. glaucum	C	-	119
3599	30	C. edule	-	T	26
3599	30	C. glaucum	C	-	110
3644	7	C. edule	-	G	21
3644	7	C. glaucum	T	-	49
3658	5	C. edule	-	G	28
3658	5	C. glaucum	C	-	98
3658	27	C. edule	-	G	28
3658	27	C. glaucum	T	-	98
3663	32	C. edule	-	T	19
3663	32	C. glaucum	A	-	28
3667	29	C. edule	-	A	13
3667	29	C. glaucum	G	-	111
3681	1	C. edule	-	T	29
3681	1	C. glaucum	A	-	118
3697	24	C. edule	-	T	29
3697	24	C. glaucum	C	-	120
3722	27	C. edule	-	T	29
3722	27	C. glaucum	C	-	119
3771	2	C. edule	-	A	29
3771	2	C. glaucum	T	-	103
3771	6	C. edule	-	G	29
3771	6	C. glaucum	A	-	101
3771	9	C. edule	-	A	29
3771	9	C. glaucum	C	-	102
3809	17	C. edule	-	C	29
3809	17	C. glaucum	A	-	109
3814	25	C. edule	-	G	28
3814	25	C. glaucum	C	-	98
3814	29	C. edule	-	C	28
3814	29	C. glaucum	T	-	98
3846	30	C. edule	-	C	29
3846	30	C. glaucum	T	-	40
3875	6	C. edule	-	T	7
3875	6	C. glaucum	C	-	35
3875	30	C. edule	-	C	7
3875	30	C. glaucum	T	-	35
3891	2	C. edule	-	A	24
3891	2	C. glaucum	T	-	89
3982	24	C. edule	-	A	29
3982	24	C. glaucum	G	-	79
4046	24	C. edule	-	G	6
4046	24	C. glaucum	A	-	52
4073	8	C. edule	-	G	13
4073	8	C. glaucum	A	-	25
4140	16	C. edule	-	A	23
4140	16	C. glaucum	G	-	37
4182	2	C. edule	-	A	18
4182	2	C. glaucum	T	-	109
4215	29	C. edule	-	A	11
4215	29	C. glaucum	G	-	111
4223	31	C. edule	-	A	27
4223	31	C. glaucum	G	-	116
4322	5	C. edule	-	T	27
4322	5	C. glaucum	C	-	100
4322	11	C. edule	-	C	27
4322	11	C. glaucum	T	-	100
4367	3	C. edule	-	T	22
4367	3	C. glaucum	G	-	120
4412	20	C. edule	-	C	28
4412	20	C. glaucum	T	-	65
4502	15	C. edule	-	A	24
4502	15	C. glaucum	C	-	111
4685	11	C. edule	-	T	13
4685	11	C. glaucum	G	-	33
4685	26	C. edule	-	G	13
4685	26	C. glaucum	T	-	29
4718	3	C. edule	-	G	29
4718	3	C. glaucum	A	-	119
4718	15	C. edule	-	C	29
4718	15	C. glaucum	A	-	118
4733	0	C. edule	-	T	17
4733	0	C. glaucum	G	-	88
4751	7	C. edule	-	G	28
4751	7	C. glaucum	T	-	81
4785	10	C. edule	-	G	27
4785	10	C. glaucum	C	-	113
4785	29	C. edule	-	T	27
4785	29	C. glaucum	A	-	113
4802	15	C. edule	-	C	29
4802	15	C. glaucum	T	-	117
4949	0	C. edule	-	T	15
4949	0	C. glaucum	G	-	48
4952	17	C. edule	-	C	28
4952	17	C. glaucum	T	-	82
4956	3	C. edule	G	-	29
4956	3	C. glaucum	-	A	16
5006	18	C. edule	-	C	11
5006	18	C. glaucum	T	-	109
5064	0	C. edule	-	G	19
5064	0	C. glaucum	A	-	67
5064	29	C. edule	-	A	19
5064	29	C. glaucum	T	-	67
5087	26	C. edule	-	C	28
5087	26	C. glaucum	T	-	116
5092	2	C. edule	-	A	28
5092	2	C. glaucum	T	-	111
5102	4	C. edule	G	-	29
5102	4	C. glaucum	-	T	17
5102	10	C. edule	A	-	29
5102	10	C. glaucum	-	G	17
5117	15	C. edule	-	A	28
5117	15	C. glaucum	G	-	113
5161	32	C. edule	-	C	24
5161	32	C. glaucum	A	-	28
5247	31	C. edule	C	-	29
5247	31	C. glaucum	-	G	24
5290	31	C. edule	-	T	29
5290	31	C. glaucum	G	-	115
5296	5	C. edule	-	G	25
5296	5	C. glaucum	A	-	50
5296	8	C. edule	-	T	25
5296	8	C. glaucum	G	-	51
5307	11	C. edule	-	T	28
5307	11	C. glaucum	C	-	117
5307	19	C. edule	-	A	28
5307	19	C. glaucum	G	-	117
5312	25	C. edule	-	G	29
5312	25	C. glaucum	A	-	120
5363	24	C. edule	A	-	29
5363	24	C. glaucum	-	G	26
5440	27	C. edule	-	T	29
5440	27	C. glaucum	A	-	116
5447	28	C. edule	-	G	28
5447	28	C. glaucum	A	-	83
5472	29	C. edule	-	T	28
5472	29	C. glaucum	G	-	113
5483	6	C. edule	-	C	28
5483	6	C. glaucum	G	-	61
5498	19	C. edule	-	T	27
5498	19	C. glaucum	C	-	106
5548	31	C. edule	-	C	29
5548	31	C. glaucum	T	-	113
5579	31	C. edule	-	A	20
5579	31	C. glaucum	G	-	21
5597	3	C. edule	A	-	29
5597	3	C. glaucum	-	G	21
5758	11	C. edule	-	T	24
5758	11	C. glaucum	C	-	111
5774	30	C. edule	-	C	15
5774	30	C. glaucum	T	-	34
5774	31	C. edule	-	A	15
5774	31	C. glaucum	G	-	36
5843	29	C. edule	-	T	7
5843	29	C. glaucum	G	-	115
5868	33	C. edule	-	T	24
5868	33	C. glaucum	C	-	110
5903	19	C. edule	-	A	27
5903	19	C. glaucum	G	-	111
5928	20	C. edule	-	C	27
5928	20	C. glaucum	T	-	73
5947	17	C. edule	-	G	17
5947	17	C. glaucum	A	-	22
5947	26	C. edule	-	T	17
5947	26	C. glaucum	C	-	22
5967	5	C. edule	C	-	27
5967	5	C. glaucum	-	T	17
5967	6	C. edule	A	-	27
5967	6	C. glaucum	-	T	17
6019	2	C. edule	-	G	28
6019	2	C. glaucum	A	-	89
6019	3	C. edule	-	A	28
6019	3	C. glaucum	G	-	88
6039	29	C. edule	-	C	28
6039	29	C. glaucum	T	-	110
6126	1	C. edule	-	C	7
6126	1	C. glaucum	T	-	36
6126	9	C. edule	-	C	7
6126	9	C. glaucum	T	-	36
6306	31	C. edule	-	G	29
6306	31	C. glaucum	T	-	101
6313	8	C. edule	-	G	5
6313	8	C. glaucum	C	-	117
6432	1	C. edule	-	T	13
6432	1	C. glaucum	C	-	42
6483	0	C. edule	-	C	13
6483	0	C. glaucum	T	-	17
6499	9	C. edule	-	G	18
6499	9	C. glaucum	A	-	31
6512	24	C. edule	C	-	28
6512	24	C. glaucum	-	T	17
6512	32	C. edule	T	-	28
6512	32	C. glaucum	-	C	17
6647	25	C. edule	-	A	19
6647	25	C. glaucum	G	-	103
6647	26	C. edule	-	A	19
6647	26	C. glaucum	G	-	103
6648	33	C. edule	-	G	25
6648	33	C. glaucum	A	-	49
6672	6	C. edule	-	C	29
6672	6	C. glaucum	T	-	116
6686	10	C. edule	-	A	28
6686	10	C. glaucum	C	-	115
6686	19	C. edule	-	G	28
6686	19	C. glaucum	A	-	115
6697	30	C. edule	C	-	22
6697	30	C. glaucum	-	T	20
6698	16	C. edule	-	A	29
6698	16	C. glaucum	G	-	82
6698	24	C. edule	-	C	29
6698	24	C. glaucum	T	-	82
6725	10	C. edule	-	G	29
6725	10	C. glaucum	A	-	115
6725	16	C. edule	-	A	29
6725	16	C. glaucum	G	-	115
6744	27	C. edule	-	T	29
6744	27	C. glaucum	A	-	118
6820	32	C. edule	-	G	28
6820	32	C. glaucum	A	-	118
6860	8	C. edule	-	T	29
6860	8	C. glaucum	C	-	73
6860	19	C. edule	-	A	29
6860	19	C. glaucum	G	-	73
6891	7	C. edule	-	G	29
6891	7	C. glaucum	C	-	117
6891	25	C. edule	-	G	29
6891	25	C. glaucum	A	-	117
6955	17	C. edule	-	G	29
6955	17	C. glaucum	A	-	111
7034	25	C. edule	-	T	29
7034	25	C. glaucum	A	-	118
7034	28	C. edule	-	G	29
7034	28	C. glaucum	A	-	119
7052	24	C. edule	-	A	24
7052	24	C. glaucum	G	-	115
7104	26	C. edule	-	C	28
7104	26	C. glaucum	T	-	39
7134	1	C. edule	-	G	16
7134	1	C. glaucum	A	-	27
7250	20	C. edule	-	C	29
7250	20	C. glaucum	T	-	119
7277	27	C. edule	-	G	29
7277	27	C. glaucum	A	-	114
7483	29	C. edule	-	A	20
7483	29	C. glaucum	T	-	74
7659	11	C. edule	-	G	19
7659	11	C. glaucum	A	-	27
7667	31	C. edule	-	A	22
7667	31	C. glaucum	T	-	75
7668	33	C. edule	-	G	29
7668	33	C. glaucum	T	-	120
7794	8	C. edule	-	A	28
7794	8	C. glaucum	G	-	120
7794	27	C. edule	-	T	28
7794	27	C. glaucum	C	-	120
7905	15	C. edule	-	C	29
7905	15	C. glaucum	A	-	47
7905	24	C. edule	-	C	29
7905	24	C. glaucum	T	-	47
7907	16	C. edule	-	G	28
7907	16	C. glaucum	A	-	115
7952	27	C. edule	-	A	23
7952	27	C. glaucum	C	-	73
7964	24	C. edule	-	T	29
7964	24	C. glaucum	C	-	117
7964	30	C. edule	-	A	29
7964	30	C. glaucum	T	-	117
7979	19	C. edule	-	G	27
7979	19	C. glaucum	A	-	94
7998	31	C. edule	-	T	10
7998	31	C. glaucum	G	-	65
7999	2	C. edule	A	-	29
7999	2	C. glaucum	-	C	22
8055	9	C. edule	-	T	29
8055	9	C. glaucum	C	-	82
8069	24	C. edule	-	C	29
8069	24	C. glaucum	T	-	119
8069	33	C. edule	-	C	29
8069	33	C. glaucum	T	-	119
8094	16	C. edule	-	T	28
8094	16	C. glaucum	A	-	91
8094	33	C. edule	-	A	28
8094	33	C. glaucum	C	-	91
8105	29	C. edule	-	T	28
8105	29	C. glaucum	G	-	112
8106	8	C. edule	-	A	28
8106	8	C. glaucum	G	-	106
8106	32	C. edule	-	C	28
8106	32	C. glaucum	T	-	106
8181	5	C. edule	-	C	28
8181	5	C. glaucum	T	-	100
8181	26	C. edule	-	A	28
8181	26	C. glaucum	C	-	100
8244	17	C. edule	G	-	28
8244	17	C. glaucum	-	C	15
8273	8	C. edule	-	C	29
8273	8	C. glaucum	T	-	118
8273	26	C. edule	-	G	29
8273	26	C. glaucum	C	-	118
8325	10	C. edule	-	T	29
8325	10	C. glaucum	G	-	100
8325	15	C. edule	-	C	29
8325	15	C. glaucum	T	-	101
8363	32	C. edule	-	A	26
8363	32	C. glaucum	C	-	115
8395	4	C. edule	-	G	29
8395	4	C. glaucum	A	-	120
8395	31	C. edule	-	G	29
8395	31	C. glaucum	A	-	120
8420	25	C. edule	-	C	28
8420	25	C. glaucum	T	-	116
8483	16	C. edule	-	G	29
8483	16	C. glaucum	A	-	116
8483	19	C. edule	-	C	29
8483	19	C. glaucum	T	-	116
8483	27	C. edule	-	C	29
8483	27	C. glaucum	G	-	116
8487	26	C. edule	-	T	23
8487	26	C. glaucum	C	-	110
8521	9	C. edule	-	T	24
8521	9	C. glaucum	G	-	113
8570	17	C. edule	-	C	27
8570	17	C. glaucum	G	-	113
8570	27	C. edule	-	T	27
8570	27	C. glaucum	G	-	113
8668	7	C. edule	-	T	28
8668	7	C. glaucum	G	-	30
8668	18	C. edule	-	T	28
8668	18	C. glaucum	A	-	29
8681	11	C. edule	-	C	28
8681	11	C. glaucum	T	-	87
8681	18	C. edule	-	A	28
8681	18	C. glaucum	T	-	87
8695	30	C. edule	-	T	28
8695	30	C. glaucum	G	-	112
8695	33	C. edule	-	C	28
8695	33	C. glaucum	T	-	112
8708	16	C. edule	-	G	29
8708	16	C. glaucum	A	-	118
8708	31	C. edule	-	G	29
8708	31	C. glaucum	C	-	116
8732	7	C. edule	-	A	29
8732	7	C. glaucum	G	-	83
8737	20	C. edule	-	T	29
8737	20	C. glaucum	C	-	33
8875	7	C. edule	-	G	18
8875	7	C. glaucum	A	-	32
8875	26	C. edule	-	A	17
8875	26	C. glaucum	C	-	32
8912	26	C. edule	C	-	28
8912	26	C. glaucum	-	A	13
9056	10	C. edule	A	-	29
9056	10	C. glaucum	-	T	12
9056	28	C. edule	A	-	29
9056	28	C. glaucum	-	G	12
9077	20	C. edule	-	A	12
9077	20	C. glaucum	G	-	112
9089	28	C. edule	-	G	29
9089	28	C. glaucum	T	-	116
9127	30	C. edule	-	A	25
9127	30	C. glaucum	G	-	113
9132	10	C. edule	-	T	27
9132	10	C. glaucum	C	-	116
9132	11	C. edule	-	T	27
9132	11	C. glaucum	C	-	116
9146	7	C. edule	-	A	27
9146	7	C. glaucum	G	-	119
9175	0	C. edule	-	T	29
9175	0	C. glaucum	C	-	118
9175	4	C. edule	-	A	29
9175	4	C. glaucum	T	-	118
9260	29	C. edule	-	G	13
9260	29	C. glaucum	C	-	80
9278	8	C. edule	-	G	11
9278	8	C. glaucum	T	-	68
9431	3	C. edule	-	G	26
9431	3	C. glaucum	T	-	78
9449	9	C. edule	-	T	21
9449	9	C. glaucum	C	-	117
9455	8	C. edule	-	T	19
9455	8	C. glaucum	C	-	64
9455	33	C. edule	-	T	19
9455	33	C. glaucum	A	-	64
9473	1	C. edule	-	A	29
9473	1	C. glaucum	G	-	72
9473	8	C. edule	-	T	28
9473	8	C. glaucum	A	-	72
9477	0	C. edule	-	C	21
9477	0	C. glaucum	T	-	112
9559	7	C. edule	-	C	29
9559	7	C. glaucum	T	-	68
9607	11	C. edule	-	A	4
9607	11	C. glaucum	G	-	63
9639	4	C. edule	-	T	22
9639	4	C. glaucum	A	-	89
9652	27	C. edule	-	G	22
9652	27	C. glaucum	A	-	117
9735	9	C. edule	A	-	28
9735	9	C. glaucum	-	G	17
9845	24	C. edule	-	G	29
9845	24	C. glaucum	A	-	116
9845	32	C. edule	-	A	29
9845	32	C. glaucum	C	-	116
9845	33	C. edule	-	A	29
9845	33	C. glaucum	C	-	112
9865	8	C. edule	-	T	22
9865	8	C. glaucum	C	-	106
9865	18	C. edule	-	A	22
9865	18	C. glaucum	C	-	106
9916	7	C. edule	-	A	29
9916	7	C. glaucum	C	-	51
9919	27	C. edule	-	T	28
9919	27	C. glaucum	C	-	115
9927	1	C. edule	-	T	26
9927	1	C. glaucum	C	-	86
9987	16	C. edule	-	A	21
9987	16	C. glaucum	C	-	110
10025	3	C. edule	-	C	29
10025	3	C. glaucum	A	-	120
10095	28	C. edule	-	A	27
10095	28	C. glaucum	G	-	107
10117	15	C. edule	-	T	29
10117	15	C. glaucum	A	-	71
10121	3	C. edule	-	T	29
10121	3	C. glaucum	C	-	119
10164	18	C. edule	-	A	29
10164	18	C. glaucum	G	-	120
10183	29	C. edule	C	-	18
10183	29	C. glaucum	-	T	12
10255	8	C. edule	-	C	29
10255	8	C. glaucum	A	-	108
10255	31	C. edule	-	T	29
10255	31	C. glaucum	C	-	110
10304	33	C. edule	-	G	28
10304	33	C. glaucum	C	-	111
10378	27	C. edule	G	-	29
10378	27	C. glaucum	-	T	26
10378	32	C. edule	C	-	29
10378	32	C. glaucum	-	T	26
10472	3	C. edule	-	G	28
10472	3	C. glaucum	A	-	29
10506	30	C. edule	-	G	29
10506	30	C. glaucum	A	-	113
10663	10	C. edule	-	C	28
10663	10	C. glaucum	T	-	87
10688	10	C. edule	-	G	29
10688	10	C. glaucum	T	-	55
10740	19	C. edule	-	G	29
10740	19	C. glaucum	C	-	120
10750	8	C. edule	-	G	29
10750	8	C. glaucum	C	-	114
10750	17	C. edule	-	C	29
10750	17	C. glaucum	G	-	112
10770	24	C. edule	-	G	29
10770	24	C. glaucum	A	-	114
10866	18	C. edule	-	T	27
10866	18	C. glaucum	G	-	117
10866	24	C. edule	-	T	27
10866	24	C. glaucum	C	-	117
10918	3	C. edule	T	-	28
10918	3	C. glaucum	-	G	14
10918	10	C. edule	A	-	28
10918	10	C. glaucum	-	G	14
10924	24	C. edule	-	G	29
10924	24	C. glaucum	T	-	108
10977	4	C. edule	-	G	20
10977	4	C. glaucum	A	-	68
10977	5	C. edule	-	C	20
10977	5	C. glaucum	A	-	68
11008	33	C. edule	G	-	24
11008	33	C. glaucum	-	A	20
11023	26	C. edule	-	T	21
11023	26	C. glaucum	C	-	97
11163	31	C. edule	-	G	23
11163	31	C. glaucum	A	-	120
11196	20	C. edule	-	T	28
11196	20	C. glaucum	G	-	120
11288	11	C. edule	C	-	24
11288	11	C. glaucum	-	T	18
11316	30	C. edule	G	-	29
11316	30	C. glaucum	-	A	27
11322	30	C. edule	-	A	29
11322	30	C. glaucum	T	-	80
11322	33	C. edule	-	T	29
11322	33	C. glaucum	C	-	80
11380	17	C. edule	-	C	28
11380	17	C. glaucum	G	-	108
11407	1	C. edule	-	G	28
11407	1	C. glaucum	A	-	113
11407	25	C. edule	-	C	28
11407	25	C. glaucum	T	-	114
11458	2	C. edule	-	T	20
11458	2	C. glaucum	A	-	111
11458	18	C. edule	-	A	20
11458	18	C. glaucum	T	-	112
11545	20	C. edule	-	C	28
11545	20	C. glaucum	G	-	106
11545	32	C. edule	-	G	28
11545	32	C. glaucum	A	-	106
11578	7	C. edule	-	C	28
11578	7	C. glaucum	T	-	110
11637	18	C. edule	-	A	15
11637	18	C. glaucum	G	-	49
11705	32	C. edule	A	-	25
11705	32	C. glaucum	-	T	14
11705	33	C. edule	T	-	25
11705	33	C. glaucum	-	C	14
11766	15	C. edule	-	C	27
11766	15	C. glaucum	T	-	92
11952	1	C. edule	-	A	29
11952	1	C. glaucum	C	-	119
12041	4	C. edule	-	C	16
12041	4	C. glaucum	T	-	42
12070	1	C. edule	G	-	20
12070	1	C. glaucum	-	A	16
12127	5	C. edule	-	A	26
12127	5	C. glaucum	G	-	110
12148	31	C. edule	-	A	28
12148	31	C. glaucum	G	-	116
12166	1	C. edule	-	T	15
12166	1	C. glaucum	A	-	90
12281	15	C. edule	C	-	28
12281	15	C. glaucum	-	T	19
12354	30	C. edule	-	C	29
12354	30	C. glaucum	G	-	96
12378	16	C. edule	-	A	27
12378	16	C. glaucum	G	-	119
12387	11	C. edule	-	G	29
12387	11	C. glaucum	C	-	76
12387	26	C. edule	-	A	29
12387	26	C. glaucum	G	-	104
12423	1	C. edule	C	-	28
12423	1	C. glaucum	-	A	26
12471	8	C. edule	-	G	28
12471	8	C. glaucum	A	-	112
12506	5	C. edule	C	-	29
12506	5	C. glaucum	-	T	15
12564	17	C. edule	-	A	23
12564	17	C. glaucum	G	-	115
12564	29	C. edule	-	C	23
12564	29	C. glaucum	T	-	115
12625	29	C. edule	-	T	11
12625	29	C. glaucum	G	-	67
12625	31	C. edule	-	T	11
12625	31	C. glaucum	A	-	67
12634	32	C. edule	-	A	28
12634	32	C. glaucum	T	-	42
12634	33	C. edule	-	A	22
12634	33	C. glaucum	C	-	42
12682	16	C. edule	-	C	16
12682	16	C. glaucum	A	-	21
12760	2	C. edule	-	G	24
12760	2	C. glaucum	C	-	89
12760	26	C. edule	-	A	24
12760	26	C. glaucum	G	-	89
12792	7	C. edule	-	T	28
12792	7	C. glaucum	A	-	107
12837	11	C. edule	-	G	28
12837	11	C. glaucum	A	-	108
12859	20	C. edule	-	C	29
12859	20	C. glaucum	A	-	113
12863	9	C. edule	-	T	28
12863	9	C. glaucum	C	-	116
12863	33	C. edule	-	C	28
12863	33	C. glaucum	G	-	116
13013	8	C. edule	-	G	28
13013	8	C. glaucum	A	-	29
13013	20	C. edule	-	T	28
13013	20	C. glaucum	A	-	29
13034	6	C. edule	-	G	28
13034	6	C. glaucum	A	-	93
13062	7	C. edule	-	A	26
13062	7	C. glaucum	C	-	101
13096	10	C. edule	-	G	25
13096	10	C. glaucum	C	-	118
13149	29	C. edule	-	A	29
13149	29	C. glaucum	T	-	116
13149	33	C. edule	-	T	29
13149	33	C. glaucum	C	-	116
13170	6	C. edule	-	T	3
13170	6	C. glaucum	G	-	81
13170	26	C. edule	-	A	3
13170	26	C. glaucum	G	-	81
13174	29	C. edule	T	-	28
13174	29	C. glaucum	-	C	21
13249	8	C. edule	-	C	7
13249	8	C. glaucum	G	-	15
13249	28	C. edule	-	A	7
13249	28	C. glaucum	C	-	13
13261	30	C. edule	-	C	22
13261	30	C. glaucum	G	-	87
13274	19	C. edule	-	C	29
13274	19	C. glaucum	T	-	110
13431	24	C. edule	-	G	29
13431	24	C. glaucum	A	-	111
13462	1	C. edule	-	A	28
13462	1	C. glaucum	G	-	99
13462	27	C. edule	-	G	28
13462	27	C. glaucum	A	-	99
13479	26	C. edule	-	G	29
13479	26	C. glaucum	T	-	120
13479	32	C. edule	-	T	29
13479	32	C. glaucum	C	-	120
13505	32	C. edule	-	A	11
13505	32	C. glaucum	G	-	96
13617	3	C. edule	-	C	29
13617	3	C. glaucum	G	-	111
13617	33	C. edule	-	G	29
13617	33	C. glaucum	T	-	109
13618	28	C. edule	-	A	28
13618	28	C. glaucum	C	-	114
13635	27	C. edule	-	G	29
13635	27	C. glaucum	T	-	118
13644	8	C. edule	-	T	11
13644	8	C. glaucum	C	-	62
13644	26	C. edule	-	A	11
13644	26	C. glaucum	T	-	62
13751	4	C. edule	-	A	29
13751	4	C. glaucum	G	-	31
13751	7	C. edule	-	T	29
13751	7	C. glaucum	C	-	31
13843	19	C. edule	-	C	29
13843	19	C. glaucum	T	-	58
13947	18	C. edule	A	-	25
13947	18	C. glaucum	-	G	24
14028	33	C. edule	-	C	29
14028	33	C. glaucum	T	-	115
14080	1	C. edule	-	A	28
14080	1	C. glaucum	G	-	99
14080	17	C. edule	-	C	28
14080	17	C. glaucum	T	-	99
14117	26	C. edule	-	T	29
14117	26	C. glaucum	C	-	120
14117	33	C. edule	-	T	29
14117	33	C. glaucum	A	-	120
14230	33	C. edule	-	C	27
14230	33	C. glaucum	T	-	112
14513	28	C. edule	-	A	14
14513	28	C. glaucum	G	-	100
14565	19	C. edule	-	A	28
14565	19	C. glaucum	G	-	112
14602	0	C. edule	-	A	29
14602	0	C. glaucum	T	-	114
14728	32	C. edule	-	G	27
14728	32	C. glaucum	T	-	52
14802	6	C. edule	-	G	29
14802	6	C. glaucum	T	-	66
14802	33	C. edule	-	A	29
14802	33	C. glaucum	T	-	66
14945	0	C. edule	-	C	29
14945	0	C. glaucum	A	-	47
14945	31	C. edule	-	T	29
14945	31	C. glaucum	G	-	48
15028	3	C. edule	-	T	29
15028	3	C. glaucum	C	-	117
15064	5	C. edule	-	A	29
15064	5	C. glaucum	G	-	55
15099	15	C. edule	-	T	27
15099	15	C. glaucum	A	-	110
15164	8	C. edule	-	T	19
15164	8	C. glaucum	A	-	109
15222	32	C. edule	-	A	27
15222	32	C. glaucum	C	-	111
15257	7	C. edule	-	A	24
15257	7	C. glaucum	T	-	28
15257	33	C. edule	-	C	24
15257	33	C. glaucum	T	-	28
15340	6	C. edule	-	G	29
15340	6	C. glaucum	T	-	114
15367	2	C. edule	-	T	22
15367	2	C. glaucum	G	-	118
15367	11	C. edule	-	G	29
15367	11	C. glaucum	A	-	118
15382	30	C. edule	-	G	26
15382	30	C. glaucum	A	-	117
15428	26	C. edule	-	T	26
15428	26	C. glaucum	A	-	56
15461	11	C. edule	-	A	26
15461	11	C. glaucum	G	-	107
15461	18	C. edule	-	T	26
15461	18	C. glaucum	C	-	107
15638	5	C. edule	-	T	29
15638	5	C. glaucum	G	-	120
15638	26	C. edule	-	C	29
15638	26	C. glaucum	G	-	120
15683	6	C. edule	-	C	28
15683	6	C. glaucum	A	-	34
15735	2	C. edule	-	A	29
15735	2	C. glaucum	T	-	117
15756	15	C. edule	-	A	29
15756	15	C. glaucum	G	-	119
15790	6	C. edule	-	C	23
15790	6	C. glaucum	T	-	101
15790	15	C. edule	-	A	23
15790	15	C. glaucum	T	-	101
15873	17	C. edule	-	C	28
15873	17	C. glaucum	T	-	88
15873	18	C. edule	-	G	28
15873	18	C. glaucum	A	-	88
15919	33	C. edule	-	T	29
15919	33	C. glaucum	A	-	84
16012	3	C. edule	-	A	29
16012	3	C. glaucum	T	-	120
16041	1	C. edule	-	G	29
16041	1	C. glaucum	A	-	109
16117	3	C. edule	-	T	29
16117	3	C. glaucum	A	-	116
16121	18	C. edule	-	T	29
16121	18	C. glaucum	A	-	117
16165	3	C. edule	-	A	29
16165	3	C. glaucum	T	-	112
16183	18	C. edule	-	G	27
16183	18	C. glaucum	T	-	114
16183	31	C. edule	-	T	27
16183	31	C. glaucum	G	-	114
16184	15	C. edule	C	-	28
16184	15	C. glaucum	-	T	21
16184	16	C. edule	T	-	28
16184	16	C. glaucum	-	C	21
16201	32	C. edule	-	C	27
16201	32	C. glaucum	A	-	44
16225	0	C. edule	-	G	28
16225	0	C. glaucum	A	-	75
16225	10	C. edule	-	T	28
16225	10	C. glaucum	A	-	75
16329	4	C. edule	-	C	29
16329	4	C. glaucum	T	-	114
16329	24	C. edule	-	A	29
16329	24	C. glaucum	G	-	114
16368	10	C. edule	-	C	27
16368	10	C. glaucum	T	-	29
16397	26	C. edule	-	A	28
16397	26	C. glaucum	T	-	57
16413	3	C. edule	-	T	28
16413	3	C. glaucum	A	-	36
16416	31	C. edule	-	A	29
16416	31	C. glaucum	G	-	54
16460	10	C. edule	-	T	29
16460	10	C. glaucum	G	-	119
16606	28	C. edule	-	T	27
16606	28	C. glaucum	A	-	30
16657	18	C. edule	C	-	29
16657	18	C. glaucum	-	T	13
16671	5	C. edule	-	T	19
16671	5	C. glaucum	C	-	103
16671	30	C. edule	-	G	19
16671	30	C. glaucum	A	-	103
16674	33	C. edule	-	C	29
16674	33	C. glaucum	T	-	111
16804	1	C. edule	-	G	29
16804	1	C. glaucum	C	-	120
16848	28	C. edule	-	C	29
16848	28	C. glaucum	A	-	118
16864	10	C. edule	-	T	18
16864	10	C. glaucum	C	-	35
16878	28	C. edule	-	A	24
16878	28	C. glaucum	G	-	91
16950	32	C. edule	C	-	28
16950	32	C. glaucum	-	A	15
16967	15	C. edule	-	T	29
16967	15	C. glaucum	A	-	116
16973	2	C. edule	-	G	21
16973	2	C. glaucum	A	-	29
16973	20	C. edule	-	T	21
16973	20	C. glaucum	A	-	29
16976	2	C. edule	-	G	29
16976	2	C. glaucum	A	-	68
16983	4	C. edule	-	A	15
16983	4	C. glaucum	G	-	93
16997	17	C. edule	-	C	29
16997	17	C. glaucum	T	-	70
17068	0	C. edule	-	C	4
17068	0	C. glaucum	T	-	82
17075	8	C. edule	-	G	29
17075	8	C. glaucum	T	-	117
17075	11	C. edule	-	T	29
17075	11	C. glaucum	A	-	117
17113	25	C. edule	-	T	29
17113	25	C. glaucum	G	-	116
17144	3	C. edule	-	A	18
17144	3	C. glaucum	T	-	25
17144	27	C. edule	-	A	18
17144	27	C. glaucum	T	-	25
17203	2	C. edule	-	G	28
17203	2	C. glaucum	A	-	116
17215	10	C. edule	-	T	11
17215	10	C. glaucum	G	-	96
17233	11	C. edule	G	-	27
17233	11	C. glaucum	-	A	18
17233	25	C. edule	T	-	27
17233	25	C. glaucum	-	C	18
17252	0	C. edule	-	C	28
17252	0	C. glaucum	T	-	105
17294	27	C. edule	-	G	29
17294	27	C. glaucum	A	-	106
17436	4	C. edule	-	T	29
17436	4	C. glaucum	A	-	111
17436	19	C. edule	-	G	29
17436	19	C. glaucum	C	-	110
17464	8	C. edule	-	T	29
17464	8	C. glaucum	A	-	94
17464	24	C. edule	-	C	29
17464	24	C. glaucum	A	-	96
17464	32	C. edule	-	T	29
17464	32	C. glaucum	A	-	92
17497	5	C. edule	-	A	27
17497	5	C. glaucum	C	-	118
17572	5	C. edule	-	G	29
17572	5	C. glaucum	A	-	119
17798	4	C. edule	-	G	29
17798	4	C. glaucum	C	-	118
17798	24	C. edule	-	T	29
17798	24	C. glaucum	A	-	118
17827	11	C. edule	-	A	28
17827	11	C. glaucum	T	-	120
17827	26	C. edule	-	T	28
17827	26	C. glaucum	C	-	120
17845	2	C. edule	G	-	28
17845	2	C. glaucum	-	A	13
17858	0	C. edule	-	C	21
17858	0	C. glaucum	A	-	47
17913	3	C. edule	-	T	26
17913	3	C. glaucum	C	-	119
17953	0	C. edule	-	G	28
17953	0	C. glaucum	A	-	87
18075	26	C. edule	-	G	29
18075	26	C. glaucum	C	-	118
18075	29	C. edule	-	T	29
18075	29	C. glaucum	C	-	118
18110	24	C. edule	-	C	27
18110	24	C. glaucum	T	-	62
18129	28	C. edule	-	A	25
18129	28	C. glaucum	C	-	116
18129	29	C. edule	-	T	25
18129	29	C. glaucum	G	-	116
18149	33	C. edule	T	-	29
18149	33	C. glaucum	-	A	13
18155	28	C. edule	-	C	29
18155	28	C. glaucum	T	-	120
18176	2	C. edule	-	A	28
18176	2	C. glaucum	T	-	118
18192	29	C. edule	-	A	29
18192	29	C. glaucum	G	-	116
18201	4	C. edule	-	C	29
18201	4	C. glaucum	T	-	68
18201	5	C. edule	-	A	29
18201	5	C. glaucum	G	-	68
18224	6	C. edule	T	-	29
18224	6	C. glaucum	-	G	27
18254	24	C. edule	-	C	19
18254	24	C. glaucum	T	-	77
18256	19	C. edule	-	G	28
18256	19	C. glaucum	C	-	115
18291	1	C. edule	-	T	29
18291	1	C. glaucum	G	-	114
18291	31	C. edule	-	G	29
18291	31	C. glaucum	T	-	114
18354	3	C. edule	-	A	24
18354	3	C. glaucum	T	-	99
18519	5	C. edule	-	A	22
18519	5	C. glaucum	G	-	91
18519	28	C. edule	-	G	22
18519	28	C. glaucum	A	-	91
18524	26	C. edule	-	T	17
18524	26	C. glaucum	C	-	100
18547	19	C. edule	-	C	29
18547	19	C. glaucum	T	-	113
18588	0	C. edule	-	A	28
18588	0	C. glaucum	T	-	29
18588	19	C. edule	-	T	28
18588	19	C. glaucum	C	-	29
18640	6	C. edule	-	G	29
18640	6	C. glaucum	A	-	112
18730	29	C. edule	-	T	28
18730	29	C. glaucum	C	-	118
18772	1	C. edule	-	T	13
18772	1	C. glaucum	C	-	54
18773	8	C. edule	C	-	29
18773	8	C. glaucum	-	T	19
18794	11	C. edule	-	C	28
18794	11	C. glaucum	T	-	59
18837	9	C. edule	-	A	29
18837	9	C. glaucum	T	-	106
18837	10	C. edule	-	C	29
18837	10	C. glaucum	T	-	106
18837	18	C. edule	-	T	29
18837	18	C. glaucum	A	-	106
18917	30	C. edule	-	A	29
18917	30	C. glaucum	G	-	113
18956	28	C. edule	-	A	13
18956	28	C. glaucum	T	-	80
18956	33	C. edule	-	G	13
18956	33	C. glaucum	A	-	80
18964	27	C. edule	-	T	29
18964	27	C. glaucum	C	-	79
19065	9	C. edule	-	G	23
19065	9	C. glaucum	A	-	92
19118	4	C. edule	-	A	29
19118	4	C. glaucum	G	-	114
19194	19	C. edule	-	T	29
19194	19	C. glaucum	C	-	116
19194	25	C. edule	-	A	26
19194	25	C. glaucum	C	-	116
19242	24	C. edule	-	A	29
19242	24	C. glaucum	T	-	116
19334	2	C. edule	-	T	26
19334	2	C. glaucum	A	-	48
19334	20	C. edule	-	C	26
19334	20	C. glaucum	T	-	48
19402	0	C. edule	-	T	29
19402	0	C. glaucum	C	-	119
19402	15	C. edule	-	C	29
19402	15	C. glaucum	T	-	119
19509	16	C. edule	-	T	25
19509	16	C. glaucum	C	-	117
19509	20	C. edule	-	C	25
19509	20	C. glaucum	T	-	117
19554	2	C. edule	-	C	29
19554	2	C. glaucum	T	-	105
19554	11	C. edule	-	G	29
19554	11	C. glaucum	A	-	102
19559	26	C. edule	-	G	29
19559	26	C. glaucum	C	-	103
19601	16	C. edule	-	G	17
19601	16	C. glaucum	A	-	17
19694	18	C. edule	-	G	28
19694	18	C. glaucum	A	-	111
19805	29	C. edule	-	T	28
19805	29	C. glaucum	G	-	116
19805	33	C. edule	-	T	28
19805	33	C. glaucum	C	-	116
19837	2	C. edule	-	A	27
19837	2	C. glaucum	G	-	117
19986	9	C. edule	-	C	29
19986	9	C. glaucum	T	-	119
20002	25	C. edule	-	T	17
20002	25	C. glaucum	C	-	102
20009	19	C. edule	-	G	28
20009	19	C. glaucum	A	-	100
20065	3	C. edule	-	T	19
20065	3	C. glaucum	A	-	68
20065	5	C. edule	-	T	21
20065	5	C. glaucum	C	-	68
20127	25	C. edule	-	A	28
20127	25	C. glaucum	G	-	116
20168	6	C. edule	-	A	21
20168	6	C. glaucum	C	-	100
20191	16	C. edule	-	G	29
20191	16	C. glaucum	A	-	119
20191	28	C. edule	-	A	29
20191	28	C. glaucum	G	-	119
20210	25	C. edule	-	G	29
20210	25	C. glaucum	A	-	98
20210	27	C. edule	-	C	29
20210	27	C. glaucum	T	-	98
20211	25	C. edule	-	A	29
20211	25	C. glaucum	G	-	94
20240	31	C. edule	-	G	29
20240	31	C. glaucum	A	-	118
20261	8	C. edule	-	G	29
20261	8	C. glaucum	A	-	114
20336	11	C. edule	-	T	28
20336	11	C. glaucum	C	-	106
20340	5	C. edule	-	T	27
20340	5	C. glaucum	C	-	61
20340	24	C. edule	-	A	28
20340	24	C. glaucum	G	-	61
20465	19	C. edule	-	C	29
20465	19	C. glaucum	T	-	117
20465	25	C. edule	-	C	29
20465	25	C. glaucum	G	-	117
20581	24	C. edule	-	A	26
20581	24	C. glaucum	T	-	112
20795	1	C. edule	-	G	28
20795	1	C. glaucum	A	-	106
20798	9	C. edule	-	C	22
20798	9	C. glaucum	T	-	39
20875	8	C. edule	-	T	29
20875	8	C. glaucum	C	-	120
20875	29	C. edule	-	G	29
20875	29	C. glaucum	A	-	120
20876	20	C. edule	-	C	29
20876	20	C. glaucum	T	-	112
20996	8	C. edule	T	-	29
20996	8	C. glaucum	-	C	24
21051	0	C. edule	-	C	28
21051	0	C. glaucum	T	-	115
21051	27	C. edule	-	T	28
21051	27	C. glaucum	C	-	115
21067	26	C. edule	-	A	25
21067	26	C. glaucum	C	-	109
21079	18	C. edule	-	G	29
21079	18	C. glaucum	A	-	87
21079	20	C. edule	-	C	29
21079	20	C. glaucum	A	-	87
21104	5	C. edule	-	A	27
21104	5	C. glaucum	T	-	103
21126	17	C. edule	-	G	29
21126	17	C. glaucum	A	-	116
21126	18	C. edule	-	C	29
21126	18	C. glaucum	T	-	116
21127	4	C. edule	-	G	29
21127	4	C. glaucum	A	-	117
21185	3	C. edule	-	C	28
21185	3	C. glaucum	T	-	107
21201	7	C. edule	-	T	29
21201	7	C. glaucum	A	-	106
21201	10	C. edule	-	C	29
21201	10	C. glaucum	T	-	106
21265	25	C. edule	-	T	29
21265	25	C. glaucum	G	-	118
21301	20	C. edule	-	A	25
21301	20	C. glaucum	T	-	84
21312	10	C. edule	-	G	28
21312	10	C. glaucum	A	-	113
21354	29	C. edule	-	C	27
21354	29	C. glaucum	A	-	69
21355	24	C. edule	-	G	27
21355	24	C. glaucum	C	-	107
21384	0	C. edule	T	-	27
21384	0	C. glaucum	-	A	19
21402	8	C. edule	-	T	25
21402	8	C. glaucum	C	-	34
21402	20	C. edule	-	G	26
21402	20	C. glaucum	A	-	34
21433	3	C. edule	-	A	24
21433	3	C. glaucum	G	-	27
21437	33	C. edule	G	-	28
21437	33	C. glaucum	-	A	16
21484	10	C. edule	-	G	29
21484	10	C. glaucum	A	-	117
21539	16	C. edule	G	-	20
21539	16	C. glaucum	-	A	12
21539	25	C. edule	C	-	20
21539	25	C. glaucum	-	A	12
21560	29	C. edule	-	C	29
21560	29	C. glaucum	T	-	120
21597	11	C. edule	-	T	28
21597	11	C. glaucum	C	-	115
21597	29	C. edule	-	A	28
21597	29	C. glaucum	T	-	110
21650	6	C. edule	-	A	19
21650	6	C. glaucum	C	-	74
21650	19	C. edule	-	A	19
21650	19	C. glaucum	G	-	74
21663	24	C. edule	-	T	29
21663	24	C. glaucum	A	-	118
21677	17	C. edule	-	T	25
21677	17	C. glaucum	C	-	107
21707	0	C. edule	-	A	29
21707	0	C. glaucum	G	-	110
21790	24	C. edule	-	T	29
21790	24	C. glaucum	A	-	30
21790	27	C. edule	-	C	29
21790	27	C. glaucum	T	-	30
21798	26	C. edule	-	A	11
21798	26	C. glaucum	T	-	110
21814	6	C. edule	-	T	29
21814	6	C. glaucum	G	-	119
21814	9	C. edule	-	T	29
21814	9	C. glaucum	G	-	119
21819	11	C. edule	-	C	28
21819	11	C. glaucum	T	-	88
22017	6	C. edule	-	G	29
22017	6	C. glaucum	A	-	117
22126	5	C. edule	-	T	28
22126	5	C. glaucum	G	-	117
22144	1	C. edule	-	C	29
22144	1	C. glaucum	T	-	120
22144	7	C. edule	-	T	29
22144	7	C. glaucum	C	-	120
22161	19	C. edule	-	C	27
22161	19	C. glaucum	T	-	91
22185	28	C. edule	-	A	29
22185	28	C. glaucum	T	-	117
22185	29	C. edule	-	C	29
22185	29	C. glaucum	G	-	117
22201	29	C. edule	-	A	29
22201	29	C. glaucum	G	-	100
22201	30	C. edule	-	G	29
22201	30	C. glaucum	A	-	100
22269	1	C. edule	-	T	25
22269	1	C. glaucum	C	-	111
22269	8	C. edule	-	A	25
22269	8	C. glaucum	G	-	111
22330	5	C. edule	-	T	29
22330	5	C. glaucum	A	-	42
22330	17	C. edule	-	C	29
22330	17	C. glaucum	A	-	42
22400	29	C. edule	-	A	29
22400	29	C. glaucum	T	-	86
22400	30	C. edule	-	T	29
22400	30	C. glaucum	G	-	86
22455	24	C. edule	-	G	28
22455	24	C. glaucum	T	-	115
22455	33	C. edule	-	G	28
22455	33	C. glaucum	A	-	115
22471	24	C. edule	C	-	18
22471	24	C. glaucum	-	T	12
22475	24	C. edule	-	G	21
22475	24	C. glaucum	T	-	111
22559	3	C. edule	-	A	29
22559	3	C. glaucum	G	-	64
22581	32	C. edule	-	C	29
22581	32	C. glaucum	T	-	118
22601	17	C. edule	-	T	27
22601	17	C. glaucum	C	-	66
22696	24	C. edule	-	C	29
22696	24	C. glaucum	A	-	116
22704	15	C. edule	-	A	29
22704	15	C. glaucum	C	-	115
22726	11	C. edule	G	-	24
22726	11	C. glaucum	-	A	18
22748	4	C. edule	-	A	29
22748	4	C. glaucum	T	-	114
22845	15	C. edule	-	G	27
22845	15	C. glaucum	A	-	115
22845	18	C. edule	-	A	27
22845	18	C. glaucum	G	-	115
22951	26	C. edule	-	G	29
22951	26	C. glaucum	A	-	119
22954	27	C. edule	-	T	29
22954	27	C. glaucum	C	-	118
23036	18	C. edule	C	-	28
23036	18	C. glaucum	-	A	18
23036	19	C. edule	G	-	28
23036	19	C. glaucum	-	A	18
23061	27	C. edule	-	T	28
23061	27	C. glaucum	C	-	101
23165	25	C. edule	-	G	28
23165	25	C. glaucum	T	-	101
23165	28	C. edule	-	G	28
23165	28	C. glaucum	C	-	101
23195	3	C. edule	-	A	27
23195	3	C. glaucum	G	-	63
23199	1	C. edule	-	A	17
23199	1	C. glaucum	G	-	88
23208	1	C. edule	-	C	29
23208	1	C. glaucum	G	-	75
23218	26	C. edule	-	G	29
23218	26	C. glaucum	A	-	34
23254	33	C. edule	-	A	28
23254	33	C. glaucum	C	-	60
23437	10	C. edule	-	A	29
23437	10	C. glaucum	G	-	89
23437	19	C. edule	-	C	29
23437	19	C. glaucum	T	-	89
23443	15	C. edule	-	G	28
23443	15	C. glaucum	T	-	43
23534	4	C. edule	-	C	23
23534	4	C. glaucum	A	-	56
23534	33	C. edule	-	T	29
23534	33	C. glaucum	G	-	58
23540	7	C. edule	-	G	29
23540	7	C. glaucum	C	-	120
23540	31	C. edule	-	G	29
23540	31	C. glaucum	A	-	120
23544	6	C. edule	-	G	27
23544	6	C. glaucum	A	-	117
23575	4	C. edule	-	T	18
23575	4	C. glaucum	C	-	52
23575	26	C. edule	-	G	18
23575	26	C. glaucum	A	-	52
23580	33	C. edule	-	T	28
23580	33	C. glaucum	A	-	112
23671	30	C. edule	-	T	29
23671	30	C. glaucum	G	-	81
23678	31	C. edule	-	C	29
23678	31	C. glaucum	T	-	120
23685	4	C. edule	-	C	28
23685	4	C. glaucum	A	-	107
23697	6	C. edule	-	G	25
23697	6	C. glaucum	C	-	78
23697	20	C. edule	-	T	26
23697	20	C. glaucum	C	-	84
23721	2	C. edule	-	A	29
23721	2	C. glaucum	C	-	116
23794	5	C. edule	-	G	22
23794	5	C. glaucum	T	-	41
23794	11	C. edule	-	G	22
23794	11	C. glaucum	T	-	50
23831	1	C. edule	-	G	4
23831	1	C. glaucum	A	-	46
24441	5	C. edule	-	T	28
24441	5	C. glaucum	C	-	115
24572	10	C. edule	-	G	19
24572	10	C. glaucum	T	-	32
24575	5	C. edule	-	A	17
24575	5	C. glaucum	G	-	19
24575	20	C. edule	-	G	16
24575	20	C. glaucum	C	-	19
24598	31	C. edule	-	T	28
24598	31	C. glaucum	C	-	116
25035	8	C. edule	-	C	21
25035	8	C. glaucum	T	-	52
25035	18	C. edule	-	T	21
25035	18	C. glaucum	C	-	52
25131	18	C. edule	-	C	19
25131	18	C. glaucum	A	-	23
25131	24	C. edule	-	A	19
25131	24	C. glaucum	T	-	23
25652	10	C. edule	-	A	6
25652	10	C. glaucum	G	-	55
25665	11	C. edule	-	A	21
25665	11	C. glaucum	T	-	37
25665	15	C. edule	-	G	21
25665	15	C. glaucum	A	-	37
25703	19	C. edule	-	A	20
25703	19	C. glaucum	G	-	88
25732	10	C. edule	-	G	22
25732	10	C. glaucum	T	-	44
25910	4	C. edule	-	T	13
25910	4	C. glaucum	C	-	72
25910	16	C. edule	-	A	13
25910	16	C. glaucum	G	-	72
25934	3	C. edule	-	A	5
25934	3	C. glaucum	G	-	24
25934	24	C. edule	-	A	5
25934	24	C. glaucum	G	-	24
26022	0	C. edule	-	A	26
26022	0	C. glaucum	G	-	86
26170	6	C. edule	-	A	17
26170	6	C. glaucum	G	-	75
26170	10	C. edule	-	C	17
26170	10	C. glaucum	T	-	75
26236	6	C. edule	-	C	29
26236	6	C. glaucum	A	-	53
26305	9	C. edule	-	C	13
26305	9	C. glaucum	G	-	34
26305	10	C. edule	-	A	13
26305	10	C. glaucum	G	-	34
26562	25	C. edule	-	A	27
26562	25	C. glaucum	G	-	90
26819	27	C. edule	A	-	27
26819	27	C. glaucum	-	C	26
26919	28	C. edule	-	T	28
26919	28	C. glaucum	A	-	75
26919	31	C. edule	-	T	28
26919	31	C. glaucum	A	-	75
27104	27	C. edule	-	A	25
27104	27	C. glaucum	G	-	118
27104	28	C. edule	-	A	25
27104	28	C. glaucum	G	-	118
27159	5	C. edule	-	C	25
27159	5	C. glaucum	A	-	31
27178	18	C. edule	-	C	23
27178	18	C. glaucum	T	-	107
27196	15	C. edule	-	G	29
27196	15	C. glaucum	A	-	111
27232	6	C. edule	-	T	10
27232	6	C. glaucum	C	-	89
27232	33	C. edule	-	C	10
27232	33	C. glaucum	G	-	89
27237	11	C. edule	-	T	12
27237	11	C. glaucum	A	-	95
27237	33	C. edule	-	A	12
27237	33	C. glaucum	C	-	95
27325	1	C. edule	-	T	3
27325	1	C. glaucum	A	-	70
27354	18	C. edule	-	G	9
27354	18	C. glaucum	T	-	15
27354	27	C. edule	-	C	9
27354	27	C. glaucum	T	-	15
27367	25	C. edule	-	A	22
27367	25	C. glaucum	T	-	80
27520	18	C. edule	-	C	13
27520	18	C. glaucum	A	-	44
27520	25	C. edule	-	T	13
27520	25	C. glaucum	C	-	44
27710	10	C. edule	-	T	5
27710	10	C. glaucum	G	-	59
27710	24	C. edule	-	A	5
27710	24	C. glaucum	T	-	59
27771	19	C. edule	-	T	17
27771	19	C. glaucum	C	-	29
27829	28	C. edule	-	C	29
27829	28	C. glaucum	T	-	99
27965	6	C. edule	-	A	15
27965	6	C. glaucum	C	-	93
27992	6	C. edule	-	C	11
27992	6	C. glaucum	G	-	33
27998	3	C. edule	-	T	20
27998	3	C. glaucum	C	-	100
28036	3	C. edule	T	-	22
28036	3	C. glaucum	-	C	15
28036	26	C. edule	C	-	22
28036	26	C. glaucum	-	T	15
28516	9	C. edule	A	-	20
28516	9	C. glaucum	-	T	14
28516	28	C. edule	T	-	20
28516	28	C. glaucum	-	A	14
28540	8	C. edule	-	T	22
28540	8	C. glaucum	C	-	38
28540	29	C. edule	-	C	22
28540	29	C. glaucum	T	-	38
28561	0	C. edule	-	C	29
28561	0	C. glaucum	G	-	49
28565	6	C. edule	-	A	27
28565	6	C. glaucum	T	-	32
28565	7	C. edule	-	G	27
28565	7	C. glaucum	T	-	32
28613	8	C. edule	-	T	22
28613	8	C. glaucum	A	-	66
28695	7	C. edule	-	T	15
28695	7	C. glaucum	G	-	36
28695	9	C. edule	-	A	15
28695	9	C. glaucum	G	-	36
28772	5	C. edule	-	A	3
28772	5	C. glaucum	T	-	19
28772	20	C. edule	-	A	3
28772	20	C. glaucum	G	-	19
28779	33	C. edule	-	T	29
28779	33	C. glaucum	A	-	120
28804	28	C. edule	C	-	28
28804	28	C. glaucum	-	T	25
28957	15	C. edule	-	A	29
28957	15	C. glaucum	C	-	112
28957	24	C. edule	-	T	29
28957	24	C. glaucum	C	-	112
29123	24	C. edule	-	G	19
29123	24	C. glaucum	A	-	20
29153	16	C. edule	-	T	16
29153	16	C. glaucum	A	-	101
29387	11	C. edule	G	-	27
29387	11	C. glaucum	-	A	21
29578	10	C. edule	-	T	23
29578	10	C. glaucum	C	-	72
29578	25	C. edule	-	T	23
29578	25	C. glaucum	C	-	72
29581	25	C. edule	-	T	23
29581	25	C. glaucum	G	-	84
29581	33	C. edule	-	C	23
29581	33	C. glaucum	A	-	84
29884	16	C. edule	-	G	26
29884	16	C. glaucum	A	-	51
29905	31	C. edule	-	T	28
29905	31	C. glaucum	C	-	118
29932	8	C. edule	-	T	20
29932	8	C. glaucum	C	-	105
29932	30	C. edule	-	A	20
29932	30	C. glaucum	T	-	105
29972	33	C. edule	-	G	28
29972	33	C. glaucum	A	-	116
29987	8	C. edule	-	A	4
29987	8	C. glaucum	C	-	27
29987	26	C. edule	-	A	5
29987	26	C. glaucum	T	-	27
30092	24	C. edule	-	G	29
30092	24	C. glaucum	A	-	72
30129	0	C. edule	-	G	27
30129	0	C. glaucum	T	-	109
30208	27	C. edule	-	A	18
30208	27	C. glaucum	T	-	92
30226	29	C. edule	-	T	29
30226	29	C. glaucum	C	-	112
30401	5	C. edule	-	T	29
30401	5	C. glaucum	C	-	31
30403	3	C. edule	-	A	8
30403	3	C. glaucum	G	-	73
30480	16	C. edule	-	C	21
30480	16	C. glaucum	A	-	53
30480	27	C. edule	-	G	21
30480	27	C. glaucum	A	-	53
30486	16	C. edule	-	G	29
30486	16	C. glaucum	A	-	75
30486	24	C. edule	-	A	17
30486	24	C. glaucum	C	-	75
30512	0	C. edule	-	A	4
30512	0	C. glaucum	C	-	13
30632	0	C. edule	-	G	29
30632	0	C. glaucum	A	-	109
30714	25	C. edule	-	G	19
30714	25	C. glaucum	A	-	30
30844	8	C. edule	-	A	28
30844	8	C. glaucum	G	-	82
30894	33	C. edule	-	A	29
30894	33	C. glaucum	C	-	111
30897	25	C. edule	T	-	21
30897	25	C. glaucum	-	A	18
30916	4	C. edule	-	G	29
30916	4	C. glaucum	T	-	117
30916	5	C. edule	-	T	29
30916	5	C. glaucum	G	-	117
31004	20	C. edule	-	C	23
31004	20	C. glaucum	G	-	77
31049	11	C. edule	C	-	27
31049	11	C. glaucum	-	T	15
31049	17	C. edule	C	-	27
31049	17	C. glaucum	-	T	15
31068	29	C. edule	-	A	24
31068	29	C. glaucum	T	-	35
31347	32	C. edule	-	T	28
31347	32	C. glaucum	C	-	89
31415	16	C. edule	-	C	26
31415	16	C. glaucum	T	-	66
31415	30	C. edule	-	G	26
31415	30	C. glaucum	C	-	79
31435	16	C. edule	-	G	28
31435	16	C. glaucum	A	-	97
31588	3	C. edule	-	G	28
31588	3	C. glaucum	A	-	62
31821	8	C. edule	-	T	29
31821	8	C. glaucum	A	-	111
31836	5	C. edule	-	T	23
31836	5	C. glaucum	G	-	83
32128	0	C. edule	G	-	19
32128	0	C. glaucum	-	T	12
32128	3	C. edule	G	-	19
32128	3	C. glaucum	-	A	12
32129	10	C. edule	-	C	27
32129	10	C. glaucum	A	-	109
32225	8	C. edule	-	T	28
32225	8	C. glaucum	C	-	109
32235	25	C. edule	-	A	23
32235	25	C. glaucum	C	-	85
32235	32	C. edule	-	G	23
32235	32	C. glaucum	A	-	85
32319	2	C. edule	-	A	16
32319	2	C. glaucum	G	-	43
32319	29	C. edule	-	G	16
32319	29	C. glaucum	A	-	43
32481	2	C. edule	-	T	23
32481	2	C. glaucum	C	-	103
32525	15	C. edule	-	G	26
32525	15	C. glaucum	A	-	68
32536	28	C. edule	-	T	3
32536	28	C. glaucum	A	-	117
32706	25	C. edule	-	A	29
32706	25	C. glaucum	G	-	120
32724	1	C. edule	-	T	28
32724	1	C. glaucum	C	-	116
32724	8	C. edule	-	A	28
32724	8	C. glaucum	T	-	116
32829	18	C. edule	A	-	21
32829	18	C. glaucum	-	T	13
32854	33	C. edule	-	A	27
32854	33	C. glaucum	T	-	116
32917	2	C. edule	-	T	25
32917	2	C. glaucum	G	-	107
32995	15	C. edule	-	C	19
32995	15	C. glaucum	A	-	72
33244	33	C. edule	-	G	28
33244	33	C. glaucum	A	-	81
33280	9	C. edule	-	T	13
33280	9	C. glaucum	A	-	74
33280	31	C. edule	-	C	13
33280	31	C. glaucum	T	-	75
33374	4	C. edule	-	C	26
33374	4	C. glaucum	T	-	41
33374	29	C. edule	-	G	26
33374	29	C. glaucum	C	-	41
33646	24	C. edule	-	T	8
33646	24	C. glaucum	C	-	30
33646	25	C. edule	-	C	8
33646	25	C. glaucum	T	-	30
33712	0	C. edule	-	C	26
33712	0	C. glaucum	T	-	104
33805	3	C. edule	-	T	17
33805	3	C. glaucum	C	-	106
34033	5	C. edule	A	-	29
34033	5	C. glaucum	-	G	17
34033	29	C. edule	A	-	29
34033	29	C. glaucum	-	G	17
34083	11	C. edule	-	A	16
34083	11	C. glaucum	G	-	101
34093	25	C. edule	-	C	29
34093	25	C. glaucum	G	-	115
34281	3	C. edule	G	-	27
34281	3	C. glaucum	-	T	14
34281	31	C. edule	T	-	26
34281	31	C. glaucum	-	C	15
34325	3	C. edule	-	C	7
34325	3	C. glaucum	T	-	12
34506	19	C. edule	T	-	27
34506	19	C. glaucum	-	A	14
34506	31	C. edule	C	-	27
34506	31	C. glaucum	-	A	14
34556	31	C. edule	-	G	19
34556	31	C. glaucum	A	-	24
34712	0	C. edule	-	A	4
34712	0	C. glaucum	C	-	89
34761	2	C. edule	-	T	29
34761	2	C. glaucum	A	-	98
34761	31	C. edule	-	G	29
34761	31	C. glaucum	A	-	98
34852	17	C. edule	-	T	29
34852	17	C. glaucum	A	-	112
34852	29	C. edule	-	C	29
34852	29	C. glaucum	T	-	112
34864	18	C. edule	-	T	29
34864	18	C. glaucum	A	-	55
34933	25	C. edule	-	T	18
34933	25	C. glaucum	C	-	93
35073	33	C. edule	-	C	29
35073	33	C. glaucum	T	-	106
35232	16	C. edule	-	A	29
35232	16	C. glaucum	G	-	120
35232	28	C. edule	-	A	29
35232	28	C. glaucum	G	-	120
35254	15	C. edule	-	G	29
35254	15	C. glaucum	T	-	114
35256	1	C. edule	-	T	27
35256	1	C. glaucum	C	-	78
35256	28	C. edule	-	G	27
35256	28	C. glaucum	C	-	78
35302	28	C. edule	-	T	27
35302	28	C. glaucum	C	-	109
35340	29	C. edule	-	G	28
35340	29	C. glaucum	A	-	94
35417	5	C. edule	-	A	24
35417	5	C. glaucum	C	-	40
35417	24	C. edule	-	G	24
35417	24	C. glaucum	C	-	40
35439	8	C. edule	-	A	27
35439	8	C. glaucum	T	-	109
35443	3	C. edule	-	G	18
35443	3	C. glaucum	C	-	39
35446	27	C. edule	-	T	29
35446	27	C. glaucum	C	-	99
35531	2	C. edule	-	C	26
35531	2	C. glaucum	A	-	99
35531	26	C. edule	-	A	26
35531	26	C. glaucum	G	-	99
35642	29	C. edule	G	-	28
35642	29	C. glaucum	-	A	18
35672	7	C. edule	-	G	29
35672	7	C. glaucum	A	-	117
35672	25	C. edule	-	C	29
35672	25	C. glaucum	A	-	117
35686	18	C. edule	-	T	29
35686	18	C. glaucum	C	-	120
35686	24	C. edule	-	G	29
35686	24	C. glaucum	C	-	120
35687	6	C. edule	-	T	24
35687	6	C. glaucum	C	-	35
35691	29	C. edule	-	G	29
35691	29	C. glaucum	C	-	113
35697	20	C. edule	-	T	15
35697	20	C. glaucum	G	-	115
35697	30	C. edule	-	G	15
35697	30	C. glaucum	A	-	115
35703	0	C. edule	-	C	29
35703	0	C. glaucum	T	-	118
35703	2	C. edule	-	C	29
35703	2	C. glaucum	T	-	118
35783	31	C. edule	-	A	28
35783	31	C. glaucum	T	-	112
35784	10	C. edule	G	-	25
35784	10	C. glaucum	-	T	12
35788	1	C. edule	-	T	26
35788	1	C. glaucum	A	-	64
35832	4	C. edule	G	-	29
35832	4	C. glaucum	-	A	22
35832	18	C. edule	C	-	29
35832	18	C. glaucum	-	G	28
35859	19	C. edule	-	T	15
35859	19	C. glaucum	G	-	23
35859	24	C. edule	-	C	15
35859	24	C. glaucum	T	-	23
35881	31	C. edule	-	C	28
35881	31	C. glaucum	T	-	108
35891	10	C. edule	A	-	29
35891	10	C. glaucum	-	C	13
35891	27	C. edule	A	-	29
35891	27	C. glaucum	-	G	13
35920	9	C. edule	-	A	6
35920	9	C. glaucum	G	-	14
35953	19	C. edule	-	C	29
35953	19	C. glaucum	T	-	109
35959	27	C. edule	-	T	28
35959	27	C. glaucum	G	-	112
36010	3	C. edule	-	A	27
36010	3	C. glaucum	C	-	110
36041	9	C. edule	-	C	28
36041	9	C. glaucum	A	-	104
36172	29	C. edule	-	G	28
36172	29	C. glaucum	T	-	93
36182	17	C. edule	-	C	24
36182	17	C. glaucum	A	-	119
36202	16	C. edule	-	C	29
36202	16	C. glaucum	T	-	117
36202	31	C. edule	-	G	29
36202	31	C. glaucum	C	-	117
36216	32	C. edule	-	C	29
36216	32	C. glaucum	A	-	114
36264	6	C. edule	-	A	29
36264	6	C. glaucum	G	-	113
36273	16	C. edule	-	T	27
36273	16	C. glaucum	C	-	117
36273	27	C. edule	-	A	27
36273	27	C. glaucum	G	-	117
36333	1	C. edule	-	G	29
36333	1	C. glaucum	A	-	116
36333	29	C. edule	-	G	29
36333	29	C. glaucum	T	-	116
36406	28	C. edule	-	A	29
36406	28	C. glaucum	T	-	105
36427	2	C. edule	-	G	27
36427	2	C. glaucum	A	-	29
36427	18	C. edule	-	A	27
36427	18	C. glaucum	G	-	29
36518	18	C. edule	-	T	29
36518	18	C. glaucum	C	-	119
36518	27	C. edule	-	G	29
36518	27	C. glaucum	A	-	119
36589	1	C. edule	-	T	29
36589	1	C. glaucum	C	-	110
36589	19	C. edule	-	G	29
36589	19	C. glaucum	A	-	110
36611	18	C. edule	-	G	28
36611	18	C. glaucum	T	-	63
36611	32	C. edule	-	C	28
36611	32	C. glaucum	A	-	63
36690	30	C. edule	-	A	28
36690	30	C. glaucum	T	-	115
36723	31	C. edule	G	-	28
36723	31	C. glaucum	-	A	13
36779	0	C. edule	-	A	21
36779	0	C. glaucum	T	-	76
36802	30	C. edule	-	C	29
36802	30	C. glaucum	A	-	85
36902	2	C. edule	-	G	29
36902	2	C. glaucum	T	-	116
36913	11	C. edule	-	A	29
36913	11	C. glaucum	G	-	117
36925	31	C. edule	-	C	27
36925	31	C. glaucum	T	-	102
36945	7	C. edule	-	G	29
36945	7	C. glaucum	A	-	76
37000	10	C. edule	-	G	27
37000	10	C. glaucum	A	-	116
37057	32	C. edule	-	A	29
37057	32	C. glaucum	T	-	118
37058	0	C. edule	-	T	24
37058	0	C. glaucum	C	-	56
37186	20	C. edule	-	C	18
37186	20	C. glaucum	T	-	108
37202	30	C. edule	-	T	28
37202	30	C. glaucum	G	-	108
37217	2	C. edule	-	C	29
37217	2	C. glaucum	T	-	118
37229	10	C. edule	-	T	28
37229	10	C. glaucum	A	-	120
37229	30	C. edule	-	T	28
37229	30	C. glaucum	C	-	120
37238	8	C. edule	-	A	22
37238	8	C. glaucum	C	-	100
37249	10	C. edule	-	C	29
37249	10	C. glaucum	T	-	117
37252	0	C. edule	C	-	28
37252	0	C. glaucum	-	T	27
37281	8	C. edule	-	C	29
37281	8	C. glaucum	A	-	118
37302	28	C. edule	-	A	28
37302	28	C. glaucum	T	-	114
37302	31	C. edule	-	G	28
37302	31	C. glaucum	C	-	114
37323	8	C. edule	-	A	28
37323	8	C. glaucum	G	-	57
37332	20	C. edule	-	C	29
37332	20	C. glaucum	T	-	117
37348	26	C. edule	-	T	29
37348	26	C. glaucum	C	-	118
37366	31	C. edule	-	A	29
37366	31	C. glaucum	G	-	47
37388	0	C. edule	-	A	24
37388	0	C. glaucum	C	-	101
37388	32	C. edule	-	T	24
37388	32	C. glaucum	A	-	101
37420	6	C. edule	-	G	28
37420	6	C. glaucum	A	-	110
37453	15	C. edule	-	C	21
37453	15	C. glaucum	T	-	52
37482	30	C. edule	-	A	28
37482	30	C. glaucum	G	-	119
37482	32	C. edule	-	A	28
37482	32	C. glaucum	T	-	119
37502	24	C. edule	-	T	12
37502	24	C. glaucum	C	-	31
37514	24	C. edule	-	C	29
37514	24	C. glaucum	A	-	115
37526	18	C. edule	-	G	28
37526	18	C. glaucum	C	-	43
37556	17	C. edule	-	A	29
37556	17	C. glaucum	T	-	113
37556	28	C. edule	-	C	29
37556	28	C. glaucum	T	-	113
37662	29	C. edule	-	A	10
37662	29	C. glaucum	G	-	23
[truncated: 2,116 more rows]
