# Supplementary material for: A Useful SNP Panel to Distinguish Two Cockle Species, Cerastoderma edule and C. glaucum, Co-Occurring in Some European Beds, and Their Putative Hybrids
Source: Genes (Basel). 2019 Sep 27;10(10):760. doi: 10.3390/genes10100760 (PMC6826453; doi:10.3390/genes10100760)
Supplement: Supplementary file 1 [file genes-10-00760-s001.zip › SupMat_594368_Rev/Table S2_Maroso_et_al_GENES.xlsx]

## Sheet: Sheet1
Table S2. Private alleles detected for each cockle species. SNPs variants (Allele 1 and Allele 2), number of individuals analyzed (N), observed and expected heterozygosities (Ho and He, respectively) and inbreeding coefficients (Fis) are shown.
# Stacks catalog tag	SNP position	Species	Allele 1	Allele 2	N	Ho	He	Fis
86	20	C. edule	G	-	29	0	0	0
86	20	C. glaucum	G	T	119	0.02521	0.02489	-0.00851
86	32	C. edule	T	-	29	0	0	0
86	32	C. glaucum	T	C	119	0.0084	0.00837	0
113	9	C. edule	C	-	19	0	0	0
113	9	C. glaucum	C	T	105	0.01905	0.03737	0.49272
113	19	C. edule	G	-	19	0	0	0
113	19	C. glaucum	G	A	105	0.11429	0.14077	0.19201
113	20	C. edule	C	-	19	0	0	0
113	20	C. glaucum	C	T	105	0.01905	0.01887	-0.00481
113	32	C. edule	A	-	19	0	0	0
113	32	C. glaucum	A	G	105	0.05714	0.05551	-0.02451
228	7	C. edule	A	G	16	0.5	0.42969	-0.12727
228	7	C. glaucum	A	-	25	0	0	0
228	25	C. edule	T	-	18	0	0	0
228	25	C. glaucum	T	C	25	0	0.0768	1
228	28	C. edule	A	G	17	0.05882	0.05709	0
228	28	C. glaucum	A	-	25	0	0	0
266	3	C. edule	C	-	21	0	0	0
266	3	C. glaucum	C	T	77	0	0.02564	1
266	4	C. edule	A	-	21	0	0	0
266	4	C. glaucum	A	G	77	0	0.02564	1
266	15	C. edule	T	-	21	0	0	0
266	15	C. glaucum	T	C	77	0.05195	0.1437	0.64085
273	0	C. edule	A	-	29	0	0	0
273	0	C. glaucum	A	C	117	0.02564	0.02531	-0.00866
273	4	C. edule	G	-	29	0	0	0
273	4	C. glaucum	G	C	120	0.01667	0.01653	-0.0042
273	5	C. edule	C	-	29	0	0	0
273	5	C. glaucum	C	A	120	0.01667	0.01653	-0.0042
273	6	C. edule	A	-	29	0	0	0
273	6	C. glaucum	A	C	100	0.23	0.21875	-0.04617
273	8	C. edule	G	A	29	0.17241	0.15755	-0.07547
273	8	C. glaucum	G	-	120	0	0	0
273	10	C. edule	G	T	29	0.2069	0.18549	-0.09615
273	10	C. glaucum	G	-	119	0	0	0
273	17	C. edule	G	-	29	0	0	0
273	17	C. glaucum	G	T	120	0.00833	0.0083	0
273	20	C. edule	C	T	29	0.06897	0.06659	-0.01786
273	20	C. glaucum	C	-	120	0	0	0
273	31	C. edule	A	-	29	0	0	0
273	31	C. glaucum	A	T	120	0.01667	0.01653	-0.0042
273	33	C. edule	G	-	29	0	0	0
273	33	C. glaucum	G	C	104	0.18269	0.1967	0.07568
283	2	C. edule	C	-	28	0	0	0
283	2	C. glaucum	C	T	112	0.03571	0.03508	-0.01364
283	3	C. edule	G	-	28	0	0	0
283	3	C. glaucum	G	A	112	0.00893	0.00889	0
283	6	C. edule	G	-	28	0	0	0
283	6	C. glaucum	G	A	111	0.03604	0.03539	-0.01376
283	10	C. edule	T	-	28	0	0	0
283	10	C. glaucum	T	A	111	0.04505	0.04403	-0.01843
283	27	C. edule	C	-	28	0	0	0
283	27	C. glaucum	C	T	112	0.25	0.26977	0.07742
295	30	C. edule	T	-	16	0	0	0
295	30	C. glaucum	T	C	74	0.01351	0.01342	0
297	30	C. edule	C	-	28	0	0	0
297	30	C. glaucum	C	T	92	0.1413	0.1852	0.24115
336	17	C. edule	C	-	18	0	0	0
336	17	C. glaucum	C	A	51	0.01961	0.01942	0
336	18	C. edule	A	-	18	0	0	0
336	18	C. glaucum	A	C	51	0.01961	0.01942	0
336	28	C. edule	T	-	18	0	0	0
336	28	C. glaucum	T	A	51	0.01961	0.01942	0
336	31	C. edule	T	-	18	0	0	0
336	31	C. glaucum	T	C	51	0.01961	0.12784	0.84812
373	26	C. edule	T	-	14	0	0	0
373	26	C. glaucum	T	A	116	0.25	0.27969	0.11
393	2	C. edule	G	-	10	0	0	0
393	2	C. glaucum	G	A	112	0.00893	0.00889	0
393	3	C. edule	T	C	10	0	0.18	1
393	3	C. glaucum	T	-	112	0	0	0
393	5	C. edule	T	-	10	0	0	0
393	5	C. glaucum	T	C	112	0.00893	0.00889	0
393	20	C. edule	C	-	10	0	0	0
393	20	C. glaucum	C	T	112	0.00893	0.00889	0
393	24	C. edule	T	-	10	0	0	0
393	24	C. glaucum	T	A	112	0.01786	0.0177	-0.0045
393	27	C. edule	C	-	10	0	0	0
393	27	C. glaucum	C	A	112	0.00893	0.00889	0
393	30	C. edule	T	-	10	0	0	0
393	30	C. glaucum	T	A	112	0.00893	0.00889	0
508	8	C. edule	G	-	29	0	0	0
508	8	C. glaucum	G	A	79	0.34177	0.43719	0.2232
508	17	C. edule	A	-	29	0	0	0
508	17	C. glaucum	A	G	79	0.36709	0.49199	0.25859
521	29	C. edule	A	-	10	0	0	0
521	29	C. glaucum	A	C	25	0	0.4032	1
521	30	C. edule	C	-	29	0	0	0
521	30	C. glaucum	C	G	24	0	0.49653	1
521	31	C. edule	T	-	29	0	0	0
521	31	C. glaucum	T	G	30	0	0.12444	1
522	0	C. edule	A	-	29	0	0	0
522	0	C. glaucum	A	C	112	0.0625	0.09339	0.33376
522	1	C. edule	T	-	29	0	0	0
522	1	C. glaucum	T	A	112	0	0.0177	1
522	9	C. edule	T	-	29	0	0	0
522	9	C. glaucum	T	C	112	0.00893	0.02643	0.66365
522	17	C. edule	C	-	29	0	0	0
522	17	C. glaucum	C	A	112	0.00893	0.00889	0
522	24	C. edule	C	-	29	0	0	0
522	24	C. glaucum	C	T	112	0.01786	0.0177	-0.0045
522	25	C. edule	G	-	29	0	0	0
522	25	C. glaucum	G	A	112	0.00893	0.00889	0
522	26	C. edule	C	A	29	0.03448	0.03389	0
522	26	C. glaucum	C	-	112	0	0	0
547	0	C. edule	A	-	12	0	0	0
547	0	C. glaucum	A	C	55	0.18182	0.39669	0.54583
547	9	C. edule	A	-	12	0	0	0
547	9	C. glaucum	A	C	55	0.18182	0.39669	0.54583
578	8	C. edule	C	-	20	0	0	0
578	8	C. glaucum	C	T	38	0.05263	0.05125	-0.01351
578	28	C. edule	C	-	20	0	0	0
578	28	C. glaucum	C	T	39	0.05128	0.38133	0.86724
589	0	C. edule	G	-	28	0	0	0
589	0	C. glaucum	G	A	112	0.02679	0.04365	0.38904
589	4	C. edule	G	-	28	0	0	0
589	4	C. glaucum	G	T	112	0.01786	0.05214	0.65902
589	8	C. edule	T	-	28	0	0	0
589	8	C. glaucum	T	C	112	0.00893	0.00889	0
589	9	C. edule	C	-	28	0	0	0
589	9	C. glaucum	C	A	112	0.00893	0.00889	0
589	24	C. edule	G	-	28	0	0	0
589	24	C. glaucum	G	A	112	0.00893	0.00889	0
589	29	C. edule	T	-	28	0	0	0
589	29	C. glaucum	T	C	112	0.00893	0.00889	0
589	30	C. edule	G	-	28	0	0	0
589	30	C. glaucum	G	A	112	0.00893	0.00889	0
589	32	C. edule	C	G	28	0.07143	0.06888	-0.01852
589	32	C. glaucum	C	-	112	0	0	0
594	3	C. edule	C	-	5	0	0	0
594	3	C. glaucum	C	T	25	0.08	0.0768	-0.02083
614	4	C. edule	T	-	29	0	0	0
614	4	C. glaucum	T	C	109	0.00917	0.02714	0.66357
614	6	C. edule	G	-	29	0	0	0
614	6	C. glaucum	G	A	109	0.00917	0.00913	0
614	7	C. edule	G	-	29	0	0	0
614	7	C. glaucum	G	T	109	0.11927	0.12815	0.07356
614	9	C. edule	G	-	29	0	0	0
614	9	C. glaucum	G	A	109	0.01835	0.01818	-0.00463
614	19	C. edule	C	-	29	0	0	0
614	19	C. glaucum	C	T	107	0.30841	0.41545	0.26112
614	33	C. edule	C	-	29	0	0	0
614	33	C. glaucum	C	T	107	0.08411	0.08057	-0.03902
621	3	C. edule	A	-	29	0	0	0
621	3	C. glaucum	A	C	107	0.01869	0.03668	0.49286
621	5	C. edule	T	-	29	0	0	0
621	5	C. glaucum	T	G	78	0.07692	0.07396	-0.03333
621	11	C. edule	G	-	29	0	0	0
621	11	C. glaucum	G	T	37	0.24324	0.21366	-0.12308
621	16	C. edule	C	-	29	0	0	0
621	16	C. glaucum	C	T	103	0.01942	0.05656	0.65833
621	17	C. edule	T	-	29	0	0	0
621	17	C. glaucum	T	C	97	0.05155	0.05022	-0.02116
621	24	C. edule	G	-	24	0	0	0
621	24	C. glaucum	G	A	38	0.15789	0.38781	0.59821
621	26	C. edule	G	-	29	0	0	0
621	26	C. glaucum	G	C	90	0.01111	0.03278	0.6629
621	31	C. edule	C	-	29	0	0	0
621	31	C. glaucum	C	T	119	0.0084	0.00837	0
634	0	C. edule	T	-	29	0	0	0
634	0	C. glaucum	T	C	26	0.07692	0.26036	0.71023
634	1	C. edule	C	-	29	0	0	0
634	1	C. glaucum	C	T	70	0.01429	0.095	0.8507
634	2	C. edule	G	-	29	0	0	0
634	2	C. glaucum	G	C	102	0	0.01942	1
634	5	C. edule	A	-	29	0	0	0
634	5	C. glaucum	A	G	87	0.03448	0.11844	0.71054
634	6	C. edule	A	-	29	0	0	0
634	6	C. glaucum	A	G	24	0.04167	0.11719	0.65185
634	7	C. edule	A	-	29	0	0	0
634	7	C. glaucum	A	C	33	0.0303	0.08678	0.65608
634	10	C. edule	C	-	29	0	0	0
634	10	C. glaucum	C	T	44	0.02273	0.06586	0.65882
634	17	C. edule	A	-	29	0	0	0
634	17	C. glaucum	A	G	91	0.03297	0.11357	0.71132
634	18	C. edule	A	-	29	0	0	0
634	18	C. glaucum	A	T	94	0.01064	0.0717	0.85241
634	20	C. edule	A	-	29	0	0	0
634	20	C. glaucum	A	G	101	0	0.01961	1
634	24	C. edule	T	-	29	0	0	0
634	24	C. glaucum	T	C	22	0.09091	0.16529	0.4625
634	25	C. edule	T	-	29	0	0	0
634	25	C. glaucum	T	A	25	0.08	0.2112	0.62879
634	26	C. edule	T	-	29	0	0	0
634	26	C. glaucum	T	C	102	0.0098	0.04782	0.79598
634	27	C. edule	T	-	29	0	0	0
634	27	C. glaucum	T	C	92	0.03261	0.11242	0.71151
634	28	C. edule	G	-	29	0	0	0
634	28	C. glaucum	G	T	79	0.05063	0.14036	0.64155
638	20	C. edule	T	C	29	0.96552	0.49941	-0.9
638	20	C. glaucum	T	-	120	0	0	0
638	33	C. edule	A	-	29	0	0	0
638	33	C. glaucum	A	T	120	0.98333	0.49986	-0.95902
639	0	C. edule	-	A	22	0	0	0
639	0	C. glaucum	G	A	44	0.45455	0.35124	-0.27941
639	31	C. edule	-	T	22	0	0	0
639	31	C. glaucum	C	T	44	0.45455	0.35124	-0.27941
655	7	C. edule	T	-	26	0	0	0
655	7	C. glaucum	T	C	84	0.0119	0.03508	0.66263
719	0	C. edule	C	T	12	0.08333	0.07986	0
719	0	C. glaucum	C	-	115	0	0	0
719	3	C. edule	C	-	28	0	0	0
719	3	C. glaucum	C	A	78	0.78205	0.49006	-0.58561
719	4	C. edule	A	T	14	0.07143	0.06888	0
719	4	C. glaucum	A	-	115	0	0	0
719	10	C. edule	A	-	28	0	0	0
719	10	C. glaucum	A	T	114	0.00877	0.00873	0
719	11	C. edule	G	-	28	0	0	0
719	11	C. glaucum	G	T	82	0.5122	0.41404	-0.22953
719	15	C. edule	G	A	23	0.08696	0.49149	0.82692
719	15	C. glaucum	G	-	114	0	0	0
719	16	C. edule	G	-	28	0	0	0
719	16	C. glaucum	G	T	97	0.04124	0.04039	-0.01579
719	17	C. edule	-	G	28	0	0	0
719	17	C. glaucum	T	G	88	0.05682	0.0552	-0.02339
719	20	C. edule	C	-	22	0	0	0
719	20	C. glaucum	C	T	81	0.69136	0.47249	-0.45419
719	26	C. edule	T	A	12	0.08333	0.07986	0
719	26	C. glaucum	T	-	115	0	0	0
719	28	C. edule	T	-	28	0	0	0
719	28	C. glaucum	T	C	93	0.03226	0.03174	-0.01093
719	31	C. edule	T	A	28	0.07143	0.06888	-0.01852
719	31	C. glaucum	T	-	115	0	0	0
719	32	C. edule	G	-	28	0	0	0
719	32	C. glaucum	G	T	97	0.04124	0.04039	-0.01579
719	33	C. edule	C	T	23	0	0.49905	1
719	33	C. glaucum	C	-	114	0	0	0
745	2	C. edule	C	-	20	0	0	0
745	2	C. glaucum	C	A	71	0.14085	0.42769	0.67301
745	9	C. edule	C	-	20	0	0	0
745	9	C. glaucum	C	T	71	0.02817	0.10633	0.73694
745	16	C. edule	T	-	20	0	0	0
745	16	C. glaucum	T	C	71	0.05634	0.10633	0.47388
794	0	C. edule	-	G	24	0	0	0
794	0	C. glaucum	A	G	96	0.27083	0.32986	0.18322
794	1	C. edule	G	-	24	0	0	0
794	1	C. glaucum	G	A	96	0.04167	0.0408	-0.01596
794	27	C. edule	A	-	24	0	0	0
794	27	C. glaucum	A	G	95	0.11579	0.12748	0.09648
794	30	C. edule	A	-	24	0	0	0
794	30	C. glaucum	A	G	96	0.01042	0.01036	0
799	2	C. edule	A	-	29	0	0	0
799	2	C. glaucum	A	C	118	0.00847	0.00844	0
815	6	C. edule	G	-	22	0	0	0
815	6	C. glaucum	G	A	115	0.01739	0.01724	-0.00439
815	27	C. edule	C	T	22	0	0.08678	1
815	27	C. glaucum	C	-	115	0	0	0
815	28	C. edule	G	-	22	0	0	0
815	28	C. glaucum	G	A	115	0.01739	0.05081	0.65923
815	33	C. edule	A	-	22	0	0	0
815	33	C. glaucum	A	T	115	0.0087	0.02575	0.66373
818	0	C. edule	C	-	26	0	0	0
818	0	C. glaucum	C	A	89	0.03371	0.03314	-0.01143
818	10	C. edule	A	-	26	0	0	0
818	10	C. glaucum	A	G	101	0.0198	0.01961	-0.005
818	15	C. edule	T	-	26	0	0	0
818	15	C. glaucum	T	A	77	0.16883	0.15458	-0.08511
818	29	C. edule	G	-	26	0	0	0
818	29	C. glaucum	G	A	93	0.10753	0.10175	-0.05114
831	6	C. edule	A	-	29	0	0	0
831	6	C. glaucum	A	G	36	0.27778	0.2392	-0.14516
831	7	C. edule	C	-	29	0	0	0
831	7	C. glaucum	C	G	106	0.01887	0.01869	-0.00476
831	9	C. edule	C	-	29	0	0	0
831	9	C. glaucum	C	A	55	0.18182	0.16529	-0.09
831	32	C. edule	T	-	29	0	0	0
831	32	C. glaucum	T	C	48	0.20833	0.18663	-0.10465
832	0	C. edule	T	C	22	0.22727	0.41632	0.4665
832	0	C. glaucum	T	-	68	0	0	0
832	7	C. edule	T	A	22	0.22727	0.41632	0.4665
832	7	C. glaucum	T	-	68	0	0	0
832	32	C. edule	T	-	22	0	0	0
832	32	C. glaucum	T	A	68	0	0.02898	1
835	1	C. edule	A	-	29	0	0	0
835	1	C. glaucum	A	G	83	0.33735	0.46161	0.27358
835	3	C. edule	T	-	29	0	0	0
835	3	C. glaucum	T	C	98	0.04082	0.03998	-0.01563
835	6	C. edule	G	-	29	0	0	0
835	6	C. glaucum	G	A	82	0.52439	0.49933	-0.04378
835	8	C. edule	T	-	29	0	0	0
835	8	C. glaucum	T	C	90	0.11111	0.19753	0.44063
835	11	C. edule	G	-	29	0	0	0
835	11	C. glaucum	G	A	82	0.52439	0.49933	-0.04378
835	20	C. edule	G	-	29	0	0	0
835	20	C. glaucum	G	C	83	0.45783	0.44709	-0.01786
835	28	C. edule	C	-	29	0	0	0
835	28	C. glaucum	C	T	102	0.0098	0.00976	0
835	33	C. edule	G	-	29	0	0	0
835	33	C. glaucum	G	A	100	0.03	0.06755	0.55811
892	4	C. edule	A	-	27	0	0	0
892	4	C. glaucum	A	T	109	0.12844	0.13602	0.06002
892	16	C. edule	C	-	27	0	0	0
892	16	C. glaucum	C	T	110	0.23636	0.30893	0.23836
892	25	C. edule	C	-	27	0	0	0
892	25	C. glaucum	C	T	110	0.00909	0.00905	0
895	18	C. edule	C	T	18	0.22222	0.5	0.5679
895	18	C. glaucum	C	-	85	0	0	0
935	4	C. edule	T	G	17	0	0.11073	1
935	4	C. glaucum	T	-	69	0	0	0
935	7	C. edule	-	G	29	0	0	0
935	7	C. glaucum	A	G	110	0.26364	0.4236	0.38045
941	1	C. edule	A	-	26	0	0	0
941	1	C. glaucum	A	G	88	0.11364	0.32541	0.65278
941	2	C. edule	T	-	26	0	0	0
941	2	C. glaucum	T	A	88	0.11364	0.32541	0.65278
941	15	C. edule	A	-	26	0	0	0
941	15	C. glaucum	A	G	88	0.07955	0.09704	0.18496
941	17	C. edule	C	A	26	0.03846	0.03772	0
941	17	C. glaucum	C	-	88	0	0	0
941	25	C. edule	A	-	26	0	0	0
941	25	C. glaucum	A	T	88	0.18182	0.5	0.63843
942	8	C. edule	G	-	29	0	0	0
942	8	C. glaucum	G	T	101	0.33663	0.47407	0.29342
942	20	C. edule	C	-	29	0	0	0
942	20	C. glaucum	C	T	101	0.0099	0.00985	0
997	3	C. edule	C	-	29	0	0	0
997	3	C. glaucum	C	A	36	0.41667	0.32986	-0.24561
997	11	C. edule	T	-	29	0	0	0
997	11	C. glaucum	T	C	113	0.02655	0.0262	-0.00897
997	31	C. edule	C	-	29	0	0	0
997	31	C. glaucum	C	A	38	0.02632	0.02597	0
1055	2	C. edule	T	-	28	0	0	0
1055	2	C. glaucum	T	C	92	0.1087	0.49787	0.78287
1055	16	C. edule	T	C	28	0.17857	0.16263	-0.07843
1055	16	C. glaucum	T	-	92	0	0	0
1055	17	C. edule	G	-	28	0	0	0
1055	17	C. glaucum	G	A	92	0.02174	0.08318	0.74006
1064	11	C. edule	T	-	18	0	0	0
1064	11	C. glaucum	T	G	39	0.15385	0.38133	0.60172
1064	26	C. edule	-	G	18	0	0	0
1064	26	C. glaucum	A	G	39	0.02564	0.31065	0.91852
1064	32	C. edule	G	-	18	0	0	0
1064	32	C. glaucum	G	T	39	0.02564	0.02531	0
1096	7	C. edule	A	T	12	0.16667	0.27778	0.425
1096	7	C. glaucum	A	-	43	0	0	0
1098	8	C. edule	C	-	28	0	0	0
1098	8	C. glaucum	C	A	48	0.0625	0.06055	-0.02151
1138	1	C. edule	C	-	25	0	0	0
1138	1	C. glaucum	C	T	43	0.11628	0.10952	-0.04938
1138	8	C. edule	G	-	29	0	0	0
1138	8	C. glaucum	G	C	45	0.11111	0.10494	-0.04706
1138	19	C. edule	G	-	6	0	0	0
1138	19	C. glaucum	G	A	109	0.02752	0.02714	-0.0093
1138	27	C. edule	G	-	5	0	0	0
1138	27	C. glaucum	G	A	119	0.0084	0.00837	0
1138	31	C. edule	G	-	5	0	0	0
1138	31	C. glaucum	G	C	62	0.16129	0.14828	-0.07895
1171	1	C. edule	A	-	21	0	0	0
1171	1	C. glaucum	A	T	71	0.01408	0.04136	0.66187
1171	5	C. edule	T	-	21	0	0	0
1171	5	C. glaucum	T	A	81	0	0.02439	1
1171	11	C. edule	A	-	21	0	0	0
1171	11	C. glaucum	A	G	81	0	0.02439	1
1171	15	C. edule	G	-	21	0	0	0
1171	15	C. glaucum	G	A	80	0	0.04875	1
1171	16	C. edule	A	-	21	0	0	0
1171	16	C. glaucum	A	T	79	0	0.04935	1
1171	17	C. edule	A	-	21	0	0	0
1171	17	C. glaucum	A	C	60	0.05	0.16653	0.70225
1171	18	C. edule	T	-	21	0	0	0
1171	18	C. glaucum	T	A	80	0	0.02469	1
1171	19	C. edule	G	-	21	0	0	0
1171	19	C. glaucum	G	A	63	0.06349	0.22172	0.71591
1171	24	C. edule	G	-	21	0	0	0
1171	24	C. glaucum	G	A	79	0.02532	0.025	-0.00641
1171	25	C. edule	G	-	21	0	0	0
1171	25	C. glaucum	G	A	68	0.05882	0.20761	0.71875
1171	26	C. edule	-	G	20	0	0	0
1171	26	C. glaucum	A	G	53	0.20755	0.36045	0.42963
1171	27	C. edule	A	-	21	0	0	0
1171	27	C. glaucum	A	G	69	0.02899	0.22684	0.87315
1171	29	C. edule	C	-	21	0	0	0
1171	29	C. glaucum	C	A	78	0	0.02531	1
1171	32	C. edule	C	-	21	0	0	0
1171	32	C. glaucum	C	A	76	0	0.05125	1
1202	6	C. edule	T	-	28	0	0	0
1202	6	C. glaucum	T	A	104	0.07692	0.10873	0.29592
1202	7	C. edule	-	T	28	0	0	0
1202	7	C. glaucum	A	T	104	0	0.01905	1
1202	33	C. edule	T	-	28	0	0	0
1202	33	C. glaucum	T	C	104	0.16346	0.23997	0.3221
1213	3	C. edule	C	-	3	0	0	0
1213	3	C. glaucum	C	T	17	0.05882	0.05709	0
1214	6	C. edule	-	A	18	0	0	0
1214	6	C. glaucum	G	A	56	0.03571	0.19133	0.815
1214	9	C. edule	G	-	18	0	0	0
1214	9	C. glaucum	G	C	56	0	0.03508	1
1214	27	C. edule	T	-	18	0	0	0
1214	27	C. glaucum	T	G	56	0.01786	0.0177	0
1224	3	C. edule	A	T	27	0.33333	0.40123	0.18462
1224	3	C. glaucum	A	-	37	0	0	0
1224	7	C. edule	G	A	27	0.2963	0.38409	0.24286
1224	7	C. glaucum	G	-	37	0	0	0
1224	9	C. edule	C	-	27	0	0	0
1224	9	C. glaucum	C	T	37	0	0.05259	1
1238	0	C. edule	G	-	9	0	0	0
1238	0	C. glaucum	G	A	37	0.05405	0.05259	-0.01389
1238	1	C. edule	A	-	9	0	0	0
1238	1	C. glaucum	A	C	38	0.02632	0.07583	0.65753
1238	5	C. edule	T	-	9	0	0	0
1238	5	C. glaucum	T	G	38	0.05263	0.33241	0.84375
1238	11	C. edule	A	-	9	0	0	0
1238	11	C. glaucum	A	C	38	0.02632	0.02597	0
1238	17	C. edule	-	A	9	0	0	0
1238	17	C. glaucum	G	A	38	0.02632	0.07583	0.65753
1238	18	C. edule	-	A	9	0	0	0
1238	18	C. glaucum	G	A	38	0.02632	0.07583	0.65753
1238	25	C. edule	C	-	9	0	0	0
1238	25	C. glaucum	C	T	38	0	0.09972	1
1238	26	C. edule	G	-	9	0	0	0
1238	26	C. glaucum	G	C	38	0.02632	0.07583	0.65753
1257	0	C. edule	G	-	29	0	0	0
1257	0	C. glaucum	G	A	113	0.0354	0.03477	-0.01351
1257	1	C. edule	A	G	7	0.14286	0.13265	0
1257	1	C. glaucum	A	-	115	0	0	0
1257	9	C. edule	T	-	29	0	0	0
1257	9	C. glaucum	T	A	114	0.03509	0.03447	-0.01339
1257	10	C. edule	G	-	28	0	0	0
1257	10	C. glaucum	G	T	112	0.11607	0.12496	0.07528
1257	18	C. edule	C	-	29	0	0	0
1257	18	C. glaucum	C	T	113	0.00885	0.04327	0.79638
1257	19	C. edule	A	-	29	0	0	0
1257	19	C. glaucum	A	G	114	0.08772	0.08387	-0.04128
1257	24	C. edule	A	-	29	0	0	0
1257	24	C. glaucum	A	T	115	0.02609	0.02575	-0.00881
1257	25	C. edule	G	-	28	0	0	0
1257	25	C. glaucum	G	A	115	0.0087	0.00866	0
1257	29	C. edule	-	C	29	0	0	0
1257	29	C. glaucum	T	C	112	0.11607	0.12496	0.07528
1257	32	C. edule	G	-	29	0	0	0
1257	32	C. glaucum	G	A	114	0.03509	0.03447	-0.01339
1259	2	C. edule	G	-	22	0	0	0
1259	2	C. glaucum	G	A	96	0.03125	0.03076	-0.01058
1259	3	C. edule	T	-	28	0	0	0
1259	3	C. glaucum	T	A	115	0.0087	0.00866	0
1259	4	C. edule	G	-	28	0	0	0
1259	4	C. glaucum	G	A	67	0.13433	0.12531	-0.064
1259	5	C. edule	T	-	28	0	0	0
1259	5	C. glaucum	T	C	103	0.00971	0.00966	0
1259	9	C. edule	T	-	28	0	0	0
1259	9	C. glaucum	T	C	61	0.31148	0.26297	-0.17476
1259	20	C. edule	C	T	25	0.6	0.42	-0.4
1259	20	C. glaucum	C	-	118	0	0	0
1259	30	C. edule	-	C	28	0	0	0
1259	30	C. glaucum	A	C	65	0.29231	0.31065	0.06629
1259	32	C. edule	G	-	28	0	0	0
1259	32	C. glaucum	G	T	94	0.03191	0.03141	-0.01081
1292	2	C. edule	A	-	26	0	0	0
1292	2	C. glaucum	A	T	116	0.01724	0.03389	0.49342
1292	32	C. edule	G	-	26	0	0	0
1292	32	C. glaucum	G	A	116	0.00862	0.00858	0
1292	33	C. edule	C	-	26	0	0	0
1292	33	C. glaucum	C	T	115	0.42609	0.43951	0.03475
1366	15	C. edule	A	-	21	0	0	0
1366	15	C. glaucum	A	C	82	0	0.04759	1
1367	5	C. edule	C	-	29	0	0	0
1367	5	C. glaucum	C	A	109	0.3945	0.49983	0.21436
1367	11	C. edule	-	T	29	0	0	0
1367	11	C. glaucum	C	T	110	0.01818	0.01802	-0.00459
1367	17	C. edule	C	-	29	0	0	0
1367	17	C. glaucum	C	G	109	0.3945	0.43923	0.10597
1367	20	C. edule	A	-	29	0	0	0
1367	20	C. glaucum	A	T	110	0.00909	0.00905	0
1367	25	C. edule	C	-	29	0	0	0
1367	25	C. glaucum	C	A	110	0.00909	0.00905	0
1367	29	C. edule	A	-	29	0	0	0
1367	29	C. glaucum	A	G	110	0.00909	0.00905	0
1417	1	C. edule	C	-	29	0	0	0
1417	1	C. glaucum	C	A	112	0.02679	0.02643	-0.00905
1417	2	C. edule	C	T	29	0.03448	0.03389	0
1417	2	C. glaucum	C	-	112	0	0	0
1417	4	C. edule	G	-	29	0	0	0
1417	4	C. glaucum	G	A	112	0.00893	0.00889	0
1417	5	C. edule	A	-	29	0	0	0
1417	5	C. glaucum	A	T	112	0.00893	0.00889	0
1417	15	C. edule	G	-	29	0	0	0
1417	15	C. glaucum	G	A	112	0.08036	0.09339	0.14341
1417	27	C. edule	C	-	29	0	0	0
1417	27	C. glaucum	C	G	112	0.00893	0.00889	0
1417	28	C. edule	G	-	29	0	0	0
1417	28	C. glaucum	G	A	112	0.15179	0.15525	0.0267
1422	33	C. edule	A	-	12	0	0	0
1422	33	C. glaucum	A	G	31	0	0.43704	1
1481	0	C. edule	A	-	28	0	0	0
1481	0	C. glaucum	A	T	113	0.02655	0.0262	-0.00897
1481	1	C. edule	A	T	26	0.30769	0.26036	-0.15909
1481	1	C. glaucum	A	-	113	0	0	0
1481	2	C. edule	T	A	24	0.41667	0.32986	-0.23684
1481	2	C. glaucum	T	-	113	0	0	0
1481	3	C. edule	T	C	26	0.15385	0.14201	-0.0625
1481	3	C. glaucum	T	-	113	0	0	0
1481	4	C. edule	C	A	26	0.30769	0.26036	-0.15909
1481	4	C. glaucum	C	-	113	0	0	0
1481	15	C. edule	C	-	28	0	0	0
1481	15	C. glaucum	C	A	113	0.00885	0.00881	0
1481	19	C. edule	T	-	28	0	0	0
1481	19	C. glaucum	T	C	113	0.00885	0.00881	0
1481	24	C. edule	C	G	26	0.07692	0.07396	-0.02
1481	24	C. glaucum	C	-	113	0	0	0
1481	31	C. edule	T	-	28	0	0	0
1481	31	C. glaucum	T	G	113	0.00885	0.00881	0
1482	7	C. edule	C	-	29	0	0	0
1482	7	C. glaucum	C	A	119	0.09244	0.11811	0.22063
1482	10	C. edule	A	-	29	0	0	0
1482	10	C. glaucum	A	G	119	0.0084	0.00837	0
1482	19	C. edule	C	-	29	0	0	0
1482	19	C. glaucum	C	T	119	0.10924	0.10328	-0.05333
1482	26	C. edule	T	-	29	0	0	0
1482	26	C. glaucum	T	A	119	0.01681	0.04915	0.65948
1482	27	C. edule	C	-	29	0	0	0
1482	27	C. glaucum	C	T	119	0.0084	0.00837	0
1482	32	C. edule	T	-	29	0	0	0
1482	32	C. glaucum	T	A	119	0	0.01667	1
1492	3	C. edule	A	G	29	0.58621	0.41439	-0.39024
1492	3	C. glaucum	A	-	113	0	0	0
1492	4	C. edule	T	-	29	0	0	0
1492	4	C. glaucum	T	C	113	0.06195	0.06003	-0.0274
1492	10	C. edule	T	-	29	0	0	0
1492	10	C. glaucum	T	C	113	0.00885	0.00881	0
1492	24	C. edule	A	-	29	0	0	0
1492	24	C. glaucum	A	G	113	0.00885	0.00881	0
1492	26	C. edule	C	-	29	0	0	0
1492	26	C. glaucum	C	T	113	0.00885	0.00881	0
1492	27	C. edule	G	-	29	0	0	0
1492	27	C. glaucum	G	A	113	0.11504	0.10843	-0.05634
1506	3	C. edule	G	-	25	0	0	0
1506	3	C. glaucum	G	A	83	0.13253	0.16439	0.19868
1506	5	C. edule	G	-	25	0	0	0
1506	5	C. glaucum	G	A	86	0	0.02299	1
1506	6	C. edule	T	-	25	0	0	0
1506	6	C. glaucum	T	C	86	0	0.02299	1
1506	8	C. edule	G	-	25	0	0	0
1506	8	C. glaucum	G	T	86	0.01163	0.03428	0.66272
1506	15	C. edule	C	G	25	0.16	0.4352	0.63971
1506	15	C. glaucum	C	-	86	0	0	0
1506	18	C. edule	C	-	25	0	0	0
1506	18	C. glaucum	C	T	86	0.01163	0.03428	0.66272
1506	24	C. edule	T	-	25	0	0	0
1506	24	C. glaucum	T	G	86	0.01163	0.03428	0.66272
1506	30	C. edule	C	-	25	0	0	0
1506	30	C. glaucum	C	T	86	0.03488	0.09918	0.65031
1506	32	C. edule	T	-	25	0	0	0
1506	32	C. glaucum	T	A	86	0	0.02299	1
1506	33	C. edule	-	T	25	0	0	0
1506	33	C. glaucum	C	T	86	0.01163	0.01156	0
1517	11	C. edule	A	-	29	0	0	0
1517	11	C. glaucum	A	G	35	0.97143	0.49959	-0.91667
1517	18	C. edule	T	G	22	0.86364	0.49897	-0.69151
1517	18	C. glaucum	T	-	120	0	0	0
1598	4	C. edule	A	-	27	0	0	0
1598	4	C. glaucum	A	T	102	0.26471	0.44766	0.41159
1598	8	C. edule	A	-	27	0	0	0
1598	8	C. glaucum	A	G	102	0.27451	0.47674	0.42702
1598	11	C. edule	C	T	27	0.03704	0.03635	0
1598	11	C. glaucum	C	-	103	0	0	0
1598	28	C. edule	C	-	27	0	0	0
1598	28	C. glaucum	C	A	103	0.00971	0.00966	0
1608	3	C. edule	T	-	22	0	0	0
1608	3	C. glaucum	T	C	62	0.01613	0.016	0
1608	9	C. edule	A	-	22	0	0	0
1608	9	C. glaucum	A	G	62	0.01613	0.10653	0.84982
1608	26	C. edule	G	-	22	0	0	0
1608	26	C. glaucum	G	T	62	0.04839	0.13463	0.64348
1608	29	C. edule	C	-	22	0	0	0
1608	29	C. glaucum	C	T	62	0.01613	0.016	0
1629	1	C. edule	C	-	28	0	0	0
1629	1	C. glaucum	C	T	108	0.00926	0.00922	0
1629	5	C. edule	T	A	26	0.34615	0.28624	-0.18605
1629	5	C. glaucum	T	-	108	0	0	0
1629	6	C. edule	A	-	28	0	0	0
1629	6	C. glaucum	A	T	108	0.00926	0.00922	0
1629	8	C. edule	T	C	28	0.03571	0.03508	0
1629	8	C. glaucum	T	-	108	0	0	0
1629	9	C. edule	T	-	28	0	0	0
1629	9	C. glaucum	T	G	108	0.00926	0.00922	0
1629	16	C. edule	T	-	28	0	0	0
1629	16	C. glaucum	T	C	107	0.01869	0.01852	-0.00472
1629	17	C. edule	T	-	28	0	0	0
1629	17	C. glaucum	T	C	108	0.01852	0.01835	-0.00467
1629	18	C. edule	C	T	26	0.34615	0.28624	-0.18605
1629	18	C. glaucum	C	-	108	0	0	0
1629	19	C. edule	T	-	28	0	0	0
1629	19	C. glaucum	T	C	108	0.00926	0.00922	0
1629	20	C. edule	T	-	28	0	0	0
1629	20	C. glaucum	T	A	108	0.00926	0.00922	0
1629	26	C. edule	A	-	28	0	0	0
1629	26	C. glaucum	A	G	107	0.02804	0.02764	-0.00948
1629	27	C. edule	A	G	27	0.11111	0.10494	-0.03922
1629	27	C. glaucum	A	-	108	0	0	0
1633	2	C. edule	C	-	29	0	0	0
1633	2	C. glaucum	C	A	41	0.02439	0.02409	0
1633	5	C. edule	G	A	5	0.2	0.18	0
1633	5	C. glaucum	G	-	41	0	0	0
1633	6	C. edule	G	A	4	0.5	0.375	-0.16667
1633	6	C. glaucum	G	-	41	0	0	0
1633	7	C. edule	G	A	4	0.75	0.46875	-0.4
1633	7	C. glaucum	G	-	41	0	0	0
1633	11	C. edule	T	G	5	0.4	0.32	-0.125
1633	11	C. glaucum	T	-	41	0	0	0
1633	17	C. edule	T	C	5	0.4	0.32	-0.125
1633	17	C. glaucum	T	-	41	0	0	0
1633	20	C. edule	A	T	5	0.4	0.32	-0.125
1633	20	C. glaucum	A	-	41	0	0	0
1633	31	C. edule	G	T	5	0.2	0.18	0
1633	31	C. glaucum	G	-	41	0	0	0
1667	11	C. edule	A	-	27	0	0	0
1667	11	C. glaucum	A	T	114	0.00877	0.00873	0
1667	32	C. edule	-	T	27	0	0	0
1667	32	C. glaucum	C	T	114	0.00877	0.00873	0
1667	33	C. edule	C	-	27	0	0	0
1667	33	C. glaucum	C	A	114	0.00877	0.00873	0
1696	16	C. edule	A	-	22	0	0	0
1696	16	C. glaucum	A	G	21	0	0.2449	1
1696	18	C. edule	A	-	22	0	0	0
1696	18	C. glaucum	A	G	21	0	0.2449	1
1746	1	C. edule	A	-	11	0	0	0
1746	1	C. glaucum	A	C	15	0.06667	0.42	0.84656
1746	9	C. edule	A	-	11	0	0	0
1746	9	C. glaucum	A	G	15	0	0.12444	1
1746	26	C. edule	G	C	11	0.09091	0.08678	0
1746	26	C. glaucum	G	-	15	0	0	0
1771	33	C. edule	T	C	26	0.03846	0.03772	0
1771	33	C. glaucum	T	-	44	0	0	0
1830	33	C. edule	A	G	26	0.19231	0.23299	0.19048
1830	33	C. glaucum	A	-	22	0	0	0
1835	15	C. edule	G	-	29	0	0	0
1835	15	C. glaucum	G	A	113	0	0.01754	1
1835	19	C. edule	G	-	29	0	0	0
1835	19	C. glaucum	G	T	113	0.00885	0.00881	0
1844	1	C. edule	C	-	9	0	0	0
1844	1	C. glaucum	C	T	58	0.01724	0.01709	0
1844	7	C. edule	-	T	9	0	0	0
1844	7	C. glaucum	C	T	58	0.06897	0.06659	-0.02679
1844	16	C. edule	C	-	9	0	0	0
1844	16	C. glaucum	C	T	58	0.01724	0.01709	0
1844	25	C. edule	-	T	9	0	0	0
1844	25	C. glaucum	A	T	58	0.01724	0.01709	0
1844	28	C. edule	T	-	9	0	0	0
1844	28	C. glaucum	T	A	58	0.03448	0.03389	-0.00877
1866	5	C. edule	T	G	28	0.39286	0.42283	0.08748
1866	5	C. glaucum	T	-	114	0	0	0
1866	7	C. edule	C	-	28	0	0	0
1866	7	C. glaucum	C	T	114	0.01754	0.01739	-0.00442
1866	24	C. edule	G	-	28	0	0	0
1866	24	C. glaucum	G	A	114	0.05263	0.06771	0.22614
1866	30	C. edule	T	-	28	0	0	0
1866	30	C. glaucum	T	A	114	0.00877	0.00873	0
1866	31	C. edule	T	-	28	0	0	0
1866	31	C. glaucum	T	G	112	0.33036	0.3418	0.03778
1866	32	C. edule	-	G	28	0	0	0
1866	32	C. glaucum	T	G	112	0.3125	0.39632	0.21503
1888	18	C. edule	C	-	18	0	0	0
1888	18	C. glaucum	C	G	105	0.02857	0.02816	-0.00966
1914	10	C. edule	C	-	21	0	0	0
1914	10	C. glaucum	C	G	96	0.01042	0.01036	0
1914	20	C. edule	C	-	21	0	0	0
1914	20	C. glaucum	C	T	95	0.06316	0.11834	0.4691
1914	25	C. edule	-	G	21	0	0	0
1914	25	C. glaucum	T	G	96	0.02083	0.0408	0.49202
1914	31	C. edule	C	-	21	0	0	0
1914	31	C. glaucum	C	A	95	0.03158	0.03108	-0.0107
1919	8	C. edule	G	-	28	0	0	0
1919	8	C. glaucum	G	T	108	0.07407	0.08831	0.16505
1919	19	C. edule	A	C	28	0.03571	0.03508	0
1919	19	C. glaucum	A	-	109	0	0	0
1919	24	C. edule	C	-	28	0	0	0
1919	24	C. glaucum	C	A	109	0.00917	0.00913	0
1919	25	C. edule	A	G	28	0.07143	0.06888	-0.01852
1919	25	C. glaucum	A	-	109	0	0	0
1919	26	C. edule	C	-	28	0	0	0
1919	26	C. glaucum	C	T	109	0.00917	0.00913	0
1919	27	C. edule	A	-	28	0	0	0
1919	27	C. glaucum	A	C	109	0.01835	0.01818	-0.00463
1966	26	C. edule	G	-	28	0	0	0
1966	26	C. glaucum	G	A	117	0.00855	0.00851	0
1970	17	C. edule	C	T	4	0.25	0.21875	0
1970	17	C. glaucum	C	-	14	0	0	0
1987	4	C. edule	G	-	29	0	0	0
1987	4	C. glaucum	G	A	117	0.02564	0.02531	-0.00866
1987	5	C. edule	-	C	29	0	0	0
1987	5	C. glaucum	T	C	117	0.01709	0.01695	-0.00431
1987	11	C. edule	A	-	29	0	0	0
1987	11	C. glaucum	A	T	117	0.00855	0.00851	0
1987	29	C. edule	G	-	29	0	0	0
1987	29	C. glaucum	G	A	117	0.00855	0.00851	0
1987	32	C. edule	C	-	29	0	0	0
1987	32	C. glaucum	C	T	117	0.24786	0.22986	-0.07373
2026	10	C. edule	C	-	28	0	0	0
2026	10	C. glaucum	C	T	115	0.0087	0.00866	0
2026	17	C. edule	A	-	28	0	0	0
2026	17	C. glaucum	A	C	114	0.00877	0.02597	0.6637
2039	1	C. edule	-	T	28	0	0	0
2039	1	C. glaucum	C	T	51	0.03922	0.17686	0.78043
2039	4	C. edule	G	-	28	0	0	0
2039	4	C. glaucum	G	C	57	0.2807	0.35211	0.20979
2039	6	C. edule	C	-	28	0	0	0
2039	6	C. glaucum	C	T	65	0.01538	0.01527	0
2039	7	C. edule	C	-	28	0	0	0
2039	7	C. glaucum	C	T	64	0.03125	0.03076	-0.00794
2039	8	C. edule	A	-	28	0	0	0
2039	8	C. glaucum	A	G	63	0.07937	0.29844	0.73618
2039	10	C. edule	A	-	28	0	0	0
2039	10	C. glaucum	A	T	63	0.01587	0.15936	0.90119
2039	15	C. edule	T	-	28	0	0	0
2039	15	C. glaucum	T	A	65	0	0.0303	1
2039	17	C. edule	T	-	28	0	0	0
2039	17	C. glaucum	T	A	52	0.30769	0.39349	0.22556
2039	19	C. edule	T	-	28	0	0	0
2039	19	C. glaucum	T	C	65	0	0.0303	1
2039	27	C. edule	T	-	28	0	0	0
2039	27	C. glaucum	T	G	65	0	0.05964	1
2039	28	C. edule	T	-	28	0	0	0
2039	28	C. glaucum	T	C	62	0.03226	0.14828	0.78421
2039	31	C. edule	T	-	28	0	0	0
2039	31	C. glaucum	T	A	65	0.01538	0.01527	0
2071	1	C. edule	-	A	16	0	0	0
2071	1	C. glaucum	G	A	36	0.02778	0.02739	0
2091	1	C. edule	-	A	29	0	0	0
2091	1	C. glaucum	C	A	68	0.35294	0.29066	-0.20536
2091	18	C. edule	A	-	29	0	0	0
2091	18	C. glaucum	A	G	106	0.00943	0.00939	0
2091	19	C. edule	T	A	29	0.03448	0.03389	0
2091	19	C. glaucum	T	-	96	0	0	0
2115	3	C. edule	C	-	29	0	0	0
2115	3	C. glaucum	C	T	120	0.04167	0.0408	-0.01702
2115	6	C. edule	G	-	29	0	0	0
2115	6	C. glaucum	G	A	120	0.00833	0.0083	0
2126	29	C. edule	C	-	29	0	0	0
2126	29	C. glaucum	C	T	119	0.0084	0.00837	0
2126	31	C. edule	G	-	29	0	0	0
2126	31	C. glaucum	G	A	119	0.08403	0.0805	-0.03947
2190	1	C. edule	T	-	28	0	0	0
2190	1	C. glaucum	T	A	113	0.00885	0.00881	0
2190	2	C. edule	G	-	28	0	0	0
2190	2	C. glaucum	G	A	113	0.00885	0.00881	0
2190	29	C. edule	C	T	28	0.03571	0.03508	0
2190	29	C. glaucum	C	-	113	0	0	0
2210	0	C. edule	A	G	28	0.03571	0.03508	0
2210	0	C. glaucum	A	-	108	0	0	0
2231	1	C. edule	T	C	29	0.03448	0.03389	0
2231	1	C. glaucum	T	-	120	0	0	0
2231	3	C. edule	T	-	29	0	0	0
2231	3	C. glaucum	T	C	120	0.00833	0.0083	0
2231	5	C. edule	C	-	29	0	0	0
2231	5	C. glaucum	C	T	118	0.4322	0.4336	0.00745
2231	6	C. edule	G	A	29	0.7931	0.4786	-0.62857
2231	6	C. glaucum	G	-	120	0	0	0
2231	9	C. edule	G	-	29	0	0	0
2231	9	C. glaucum	G	C	120	0.00833	0.0083	0
2231	11	C. edule	C	-	29	0	0	0
2231	11	C. glaucum	C	T	120	0.00833	0.0083	0
2231	32	C. edule	G	-	29	0	0	0
2231	32	C. glaucum	G	A	118	0.01695	0.01681	-0.00427
2242	0	C. edule	G	-	25	0	0	0
2242	0	C. glaucum	G	C	89	0.07865	0.07556	-0.03509
2242	2	C. edule	C	-	25	0	0	0
2242	2	C. glaucum	C	T	100	0.03	0.02955	-0.01015
2242	3	C. edule	A	-	25	0	0	0
2242	3	C. glaucum	A	T	106	0.0283	0.0279	-0.00957
2242	5	C. edule	C	-	25	0	0	0
2242	5	C. glaucum	C	T	50	0.36	0.4488	0.20588
2242	9	C. edule	C	-	25	0	0	0
2242	9	C. glaucum	C	T	59	0.15254	0.14091	-0.07339
2242	15	C. edule	A	-	25	0	0	0
2242	15	C. glaucum	A	G	92	0	0.0215	1
2242	16	C. edule	T	G	25	0.08	0.0768	-0.02083
2242	16	C. glaucum	T	-	110	0	0	0
2242	17	C. edule	-	T	25	0	0	0
2242	17	C. glaucum	C	T	46	0.30435	0.28733	-0.0477
2242	25	C. edule	C	-	25	0	0	0
2242	25	C. glaucum	C	T	52	0.34615	0.44009	0.22101
2242	26	C. edule	G	-	25	0	0	0
2242	26	C. glaucum	G	T	110	0.01818	0.01802	-0.00459
2242	30	C. edule	G	-	25	0	0	0
2242	30	C. glaucum	G	A	80	0.075	0.15969	0.53327
2293	4	C. edule	C	-	3	0	0	0
2293	4	C. glaucum	C	A	16	0.0625	0.06055	0
2300	2	C. edule	T	-	29	0	0	0
2300	2	C. glaucum	T	A	19	0	0.09972	1
2300	18	C. edule	G	-	29	0	0	0
2300	18	C. glaucum	G	T	19	0.05263	0.3615	0.85824
2307	0	C. edule	T	-	28	0	0	0
2307	0	C. glaucum	T	C	117	0.03419	0.0336	-0.01304
2307	15	C. edule	C	-	28	0	0	0
2307	15	C. glaucum	C	T	117	0.01709	0.01695	-0.00431
2307	18	C. edule	A	-	28	0	0	0
2307	18	C. glaucum	A	G	117	0.00855	0.00851	0
2312	0	C. edule	G	-	27	0	0	0
2312	0	C. glaucum	G	A	104	0.01923	0.05603	0.65842
2312	8	C. edule	G	-	27	0	0	0
2312	8	C. glaucum	G	C	103	0.16505	0.15143	-0.08466
2312	11	C. edule	G	-	27	0	0	0
2312	11	C. glaucum	G	C	104	0.00962	0.00957	0
2312	19	C. edule	T	-	27	0	0	0
2312	19	C. glaucum	T	A	104	0.00962	0.00957	0
2322	10	C. edule	T	-	28	0	0	0
2322	10	C. glaucum	T	C	94	0.01064	0.01058	0
2326	4	C. edule	C	A	23	0.13043	0.12193	-0.04651
2326	4	C. glaucum	C	-	96	0	0	0
2326	5	C. edule	T	-	24	0	0	0
2326	5	C. glaucum	T	G	95	0.04211	0.08066	0.48077
2326	6	C. edule	T	-	24	0	0	0
2326	6	C. glaucum	T	A	95	0.01053	0.01047	0
2326	7	C. edule	C	T	24	0.04167	0.24913	0.83624
2326	7	C. glaucum	C	-	96	0	0	0
2326	16	C. edule	-	A	24	0	0	0
2326	16	C. glaucum	C	A	87	0.18391	0.38895	0.52989
2326	19	C. edule	T	-	24	0	0	0
2326	19	C. glaucum	T	C	95	0.01053	0.03108	0.6631
2326	20	C. edule	T	-	24	0	0	0
2326	20	C. glaucum	T	C	91	0.06593	0.06376	-0.02841
2326	24	C. edule	T	-	24	0	0	0
2326	24	C. glaucum	T	C	95	0.05263	0.09025	0.41989
2326	27	C. edule	T	G	24	0.04167	0.24913	0.83624
2326	27	C. glaucum	T	-	96	0	0	0
2326	31	C. edule	-	A	24	0	0	0
2326	31	C. glaucum	C	A	86	0.15116	0.21437	0.29896
2326	32	C. edule	G	-	24	0	0	0
2326	32	C. glaucum	G	C	94	0.01064	0.01058	0
2328	17	C. edule	G	-	23	0	0	0
2328	17	C. glaucum	G	A	42	0.2381	0.2449	0.03935
2424	1	C. edule	T	-	29	0	0	0
2424	1	C. glaucum	T	C	103	0.1165	0.20586	0.43681
2424	4	C. edule	-	C	29	0	0	0
2424	4	C. glaucum	T	C	102	0.17647	0.22241	0.21046
2424	16	C. edule	C	-	29	0	0	0
2424	16	C. glaucum	C	T	103	0	0.01923	1
2424	19	C. edule	G	-	29	0	0	0
2424	19	C. glaucum	G	A	102	0.02941	0.02898	-0.00995
2442	3	C. edule	G	-	28	0	0	0
2442	3	C. glaucum	G	A	102	0.11765	0.14456	0.19016
2442	8	C. edule	G	-	28	0	0	0
2442	8	C. glaucum	G	A	102	0.0098	0.00976	0
2442	9	C. edule	T	-	28	0	0	0
2442	9	C. glaucum	T	A	102	0.0098	0.00976	0
2442	29	C. edule	C	-	28	0	0	0
2442	29	C. glaucum	C	T	102	0.0098	0.00976	0
2443	19	C. edule	-	T	29	0	0	0
2443	19	C. glaucum	C	T	114	0.00877	0.00873	0
2443	24	C. edule	A	-	29	0	0	0
2443	24	C. glaucum	A	G	114	0.00877	0.00873	0
2443	30	C. edule	G	-	29	0	0	0
2443	30	C. glaucum	G	A	114	0.07895	0.10753	0.26905
2443	31	C. edule	G	-	29	0	0	0
2443	31	C. glaucum	G	A	114	0.0614	0.05952	-0.02715
2453	6	C. edule	G	-	20	0	0	0
2453	6	C. glaucum	G	A	113	0.04425	0.07647	0.42396
2453	11	C. edule	C	-	20	0	0	0
2453	11	C. glaucum	C	T	113	0.00885	0.0262	0.66368
2453	24	C. edule	T	-	20	0	0	0
2453	24	C. glaucum	T	G	113	0.00885	0.00881	0
2453	28	C. edule	C	-	20	0	0	0
2453	28	C. glaucum	C	T	113	0.00885	0.0262	0.66368
2453	31	C. edule	T	-	20	0	0	0
2453	31	C. glaucum	T	G	113	0.00885	0.00881	0
2453	32	C. edule	G	-	20	0	0	0
2453	32	C. glaucum	G	A	113	0.00885	0.00881	0
2455	2	C. edule	A	-	28	0	0	0
2455	2	C. glaucum	A	G	97	0.04124	0.11606	0.64652
2455	26	C. edule	C	-	28	0	0	0
2455	26	C. glaucum	C	T	97	0.03093	0.03045	-0.01047
2576	32	C. edule	-	G	4	0	0	0
2576	32	C. glaucum	A	G	20	0	0.18	1
2649	16	C. edule	-	A	9	0	0	0
2649	16	C. glaucum	G	A	79	0	0.025	1
2649	18	C. edule	T	-	9	0	0	0
2649	18	C. glaucum	T	C	79	0.12658	0.18202	0.30898
2649	27	C. edule	T	-	9	0	0	0
2649	27	C. glaucum	T	A	79	0.12658	0.18202	0.30898
2650	25	C. edule	A	-	29	0	0	0
2650	25	C. glaucum	A	T	80	0.075	0.13875	0.46284
2663	6	C. edule	T	-	29	0	0	0
2663	6	C. glaucum	T	C	104	0.00962	0.00957	0
2663	7	C. edule	T	-	29	0	0	0
2663	7	C. glaucum	T	G	78	0.07692	0.16338	0.53219
2663	8	C. edule	A	-	29	0	0	0
2663	8	C. glaucum	A	G	91	0.03297	0.03242	-0.01117
2663	11	C. edule	A	-	29	0	0	0
2663	11	C. glaucum	A	C	107	0.01869	0.01852	-0.00472
2663	15	C. edule	A	-	29	0	0	0
2663	15	C. glaucum	A	G	45	0.28889	0.49111	0.4183
2663	17	C. edule	A	-	29	0	0	0
2663	17	C. glaucum	A	T	55	0.25455	0.42711	0.40944
2663	18	C. edule	C	-	29	0	0	0
2663	18	C. glaucum	C	T	114	0.01754	0.01739	-0.00442
2663	24	C. edule	A	-	29	0	0	0
2663	24	C. glaucum	A	G	112	0.00893	0.00889	0
2663	26	C. edule	C	T	28	0.57143	0.40816	-0.375
2663	26	C. glaucum	C	-	114	0	0	0
2663	27	C. edule	A	-	29	0	0	0
2663	27	C. glaucum	A	C	107	0.01869	0.01852	-0.00472
2663	28	C. edule	G	-	29	0	0	0
2663	28	C. glaucum	G	A	104	0.01923	0.01905	-0.00485
2663	29	C. edule	A	-	29	0	0	0
2663	29	C. glaucum	A	C	112	0.01786	0.0177	-0.0045
2663	30	C. edule	A	-	29	0	0	0
2663	30	C. glaucum	A	C	51	0.29412	0.43772	0.33465
2663	32	C. edule	T	-	29	0	0	0
2663	32	C. glaucum	T	G	101	0.0099	0.00985	0
2663	33	C. edule	C	-	29	0	0	0
2663	33	C. glaucum	C	A	103	0.01942	0.01923	-0.0049
2685	3	C. edule	A	-	29	0	0	0
2685	3	C. glaucum	A	T	112	0.00893	0.00889	0
2685	6	C. edule	T	-	29	0	0	0
2685	6	C. glaucum	T	A	112	0.00893	0.00889	0
2685	20	C. edule	G	-	29	0	0	0
2685	20	C. glaucum	G	A	112	0.00893	0.00889	0
2710	4	C. edule	A	-	29	0	0	0
2710	4	C. glaucum	A	T	97	0	0.02041	1
2710	8	C. edule	T	-	29	0	0	0
2710	8	C. glaucum	T	G	97	0.01031	0.01026	0
2710	20	C. edule	C	-	29	0	0	0
2710	20	C. glaucum	C	T	97	0.01031	0.01026	0
2710	29	C. edule	G	-	29	0	0	0
2710	29	C. glaucum	G	A	97	0.01031	0.01026	0
2710	32	C. edule	-	G	29	0	0	0
2710	32	C. glaucum	A	G	97	0	0.02041	1
2761	10	C. edule	G	-	28	0	0	0
2761	10	C. glaucum	G	A	83	0.01205	0.01198	0
2761	16	C. edule	T	-	28	0	0	0
2761	16	C. glaucum	T	C	83	0	0.02381	1
2761	19	C. edule	A	-	28	0	0	0
2761	19	C. glaucum	A	T	83	0.01205	0.01198	0
2780	7	C. edule	C	-	25	0	0	0
2780	7	C. glaucum	C	A	89	0.03371	0.03314	-0.01143
2780	9	C. edule	T	-	25	0	0	0
2780	9	C. glaucum	T	A	89	0.06742	0.21664	0.69056
2780	15	C. edule	A	-	25	0	0	0
2780	15	C. glaucum	A	G	89	0.01124	0.01117	0
2780	30	C. edule	A	-	25	0	0	0
2780	30	C. glaucum	A	T	89	0.01124	0.01117	0
2796	1	C. edule	C	-	29	0	0	0
2796	1	C. glaucum	C	T	118	0.00847	0.00844	0
2796	7	C. edule	C	-	29	0	0	0
2796	7	C. glaucum	C	T	118	0.05085	0.04955	-0.02174
2796	15	C. edule	G	-	29	0	0	0
2796	15	C. glaucum	G	T	118	0.04237	0.04148	-0.01732
2796	16	C. edule	A	-	29	0	0	0
2796	16	C. glaucum	A	G	118	0.0339	0.03332	-0.01293
2796	27	C. edule	A	-	29	0	0	0
2796	27	C. glaucum	A	C	118	0.00847	0.00844	0
2796	29	C. edule	T	-	29	0	0	0
2796	29	C. glaucum	T	A	118	0.00847	0.00844	0
2798	3	C. edule	T	-	3	0	0	0
2798	3	C. glaucum	T	A	12	0.08333	0.07986	0
2798	5	C. edule	G	-	3	0	0	0
2798	5	C. glaucum	G	A	12	0.08333	0.07986	0
2876	4	C. edule	T	-	23	0	0	0
2876	4	C. glaucum	T	C	76	0.02632	0.02597	-0.00667
2876	18	C. edule	C	A	23	0.04348	0.04253	0
2876	18	C. glaucum	C	-	76	0	0	0
2876	25	C. edule	C	-	23	0	0	0
2876	25	C. glaucum	C	T	76	0.01316	0.01307	0
2876	26	C. edule	C	A	23	0.04348	0.04253	0
2876	26	C. glaucum	C	-	76	0	0	0
2876	33	C. edule	G	-	23	0	0	0
2876	33	C. glaucum	G	T	76	0.01316	0.03869	0.66219
2891	18	C. edule	T	-	28	0	0	0
2891	18	C. glaucum	T	C	76	0	0.02597	1
2911	25	C. edule	G	A	5	0.2	0.18	0
2911	25	C. glaucum	G	-	14	0	0	0
2911	26	C. edule	A	T	5	0.2	0.18	0
2911	26	C. glaucum	A	-	14	0	0	0
2921	15	C. edule	C	-	5	0	0	0
2921	15	C. glaucum	C	T	16	0	0.11719	1
2924	5	C. edule	-	G	16	0	0	0
2924	5	C. glaucum	A	G	39	0.02564	0.34089	0.92575
2924	10	C. edule	C	T	16	0.125	0.21875	0.44643
2924	10	C. glaucum	C	-	39	0	0	0
2969	4	C. edule	A	G	29	0.2069	0.18549	-0.09615
2969	4	C. glaucum	A	-	118	0	0	0
2969	31	C. edule	C	-	29	0	0	0
2969	31	C. glaucum	C	T	118	0.02542	0.0251	-0.00858
3014	7	C. edule	G	A	17	0	0.20761	1
3014	7	C. glaucum	G	-	17	0	0	0
3014	19	C. edule	C	G	17	0	0.20761	1
3014	19	C. glaucum	C	-	17	0	0	0
3014	25	C. edule	A	T	16	0.4375	0.45117	0.06061
3014	25	C. glaucum	A	-	17	0	0	0
3014	28	C. edule	G	C	16	0.375	0.30469	-0.19231
3014	28	C. glaucum	G	-	17	0	0	0
3037	3	C. edule	A	-	29	0	0	0
3037	3	C. glaucum	A	T	115	0.06087	0.05902	-0.02691
3037	5	C. edule	C	-	29	0	0	0
3037	5	C. glaucum	C	T	115	0.0087	0.00866	0
3037	27	C. edule	T	-	29	0	0	0
3037	27	C. glaucum	T	C	115	0.0087	0.00866	0
3037	31	C. edule	C	-	29	0	0	0
3037	31	C. glaucum	C	T	115	0.02609	0.02575	-0.00881
3043	5	C. edule	T	-	26	0	0	0
3043	5	C. glaucum	T	C	108	0.00926	0.00922	0
3043	6	C. edule	A	T	26	0.03846	0.03772	0
3043	6	C. glaucum	A	-	108	0	0	0
3043	15	C. edule	A	-	26	0	0	0
3043	15	C. glaucum	A	G	108	0.00926	0.00922	0
3043	16	C. edule	T	-	26	0	0	0
3043	16	C. glaucum	T	A	108	0.01852	0.01835	-0.00467
3043	31	C. edule	T	-	26	0	0	0
3043	31	C. glaucum	T	C	108	0.01852	0.01835	-0.00467
3043	33	C. edule	C	-	26	0	0	0
3043	33	C. glaucum	C	G	108	0.00926	0.00922	0
3094	1	C. edule	C	-	27	0	0	0
3094	1	C. glaucum	C	T	107	0.00935	0.0093	0
3094	6	C. edule	A	-	27	0	0	0
3094	6	C. glaucum	A	G	107	0.05607	0.0545	-0.02404
3094	10	C. edule	G	-	27	0	0	0
3094	10	C. glaucum	G	T	107	0.00935	0.0093	0
3094	17	C. edule	T	-	27	0	0	0
3094	17	C. glaucum	T	A	107	0.00935	0.0093	0
3094	30	C. edule	C	A	27	0.03704	0.10494	0.65359
3094	30	C. glaucum	C	-	107	0	0	0
3105	11	C. edule	G	-	17	0	0	0
3105	11	C. glaucum	G	A	80	0.0125	0.01242	0
3105	17	C. edule	A	-	17	0	0	0
3105	17	C. glaucum	A	G	80	0.0125	0.0368	0.66242
3105	26	C. edule	C	-	17	0	0	0
3105	26	C. glaucum	C	T	80	0.0125	0.01242	0
3105	30	C. edule	A	-	17	0	0	0
3105	30	C. glaucum	A	T	80	0.05	0.04875	-0.01923
3105	31	C. edule	A	-	17	0	0	0
3105	31	C. glaucum	A	G	79	0.11392	0.15102	0.2504
3106	1	C. edule	C	-	24	0	0	0
3106	1	C. glaucum	C	T	109	0.00917	0.00913	0
3106	8	C. edule	T	-	24	0	0	0
3106	8	C. glaucum	T	A	109	0.02752	0.06216	0.55924
3106	32	C. edule	G	-	24	0	0	0
3106	32	C. glaucum	G	A	109	0.00917	0.00913	0
3115	0	C. edule	A	-	29	0	0	0
3115	0	C. glaucum	A	T	116	0.00862	0.00858	0
3118	3	C. edule	C	-	26	0	0	0
3118	3	C. glaucum	C	T	14	0.21429	0.19133	-0.08
3141	4	C. edule	G	-	24	0	0	0
3141	4	C. glaucum	G	A	96	0	0.02062	1
3141	15	C. edule	T	-	24	0	0	0
3141	15	C. glaucum	T	C	96	0.09375	0.22651	0.58826
3141	29	C. edule	G	-	24	0	0	0
3141	29	C. glaucum	G	T	96	0.02083	0.02062	-0.00526
3141	31	C. edule	C	-	24	0	0	0
3141	31	C. glaucum	C	T	96	0.01042	0.01036	0
3142	7	C. edule	C	T	9	0.11111	0.10494	0
3142	7	C. glaucum	C	-	23	0	0	0
3177	0	C. edule	G	-	29	0	0	0
3177	0	C. glaucum	G	T	115	0.98261	0.49985	-0.95726
3177	17	C. edule	G	A	14	0.28571	0.2449	-0.125
3177	17	C. glaucum	G	-	116	0	0	0
3204	2	C. edule	C	-	11	0	0	0
3204	2	C. glaucum	C	A	94	0.02128	0.02105	-0.00538
3204	4	C. edule	A	T	11	0.09091	0.08678	0
3204	4	C. glaucum	A	-	94	0	0	0
3204	16	C. edule	G	-	11	0	0	0
3204	16	C. glaucum	G	T	94	0.01064	0.01058	0
3233	2	C. edule	T	C	26	0	0.07396	1
3233	2	C. glaucum	T	-	109	0	0	0
3233	3	C. edule	G	-	26	0	0	0
3233	3	C. glaucum	G	A	109	0	0.01818	1
3233	5	C. edule	C	T	26	0.11538	0.17382	0.34894
3233	5	C. glaucum	C	-	109	0	0	0
3233	7	C. edule	T	-	26	0	0	0
3233	7	C. glaucum	T	A	109	0.01835	0.01818	-0.00463
3233	8	C. edule	T	-	26	0	0	0
3233	8	C. glaucum	T	A	109	0.00917	0.00913	0
3233	9	C. edule	A	-	26	0	0	0
3233	9	C. glaucum	A	T	109	0.00917	0.00913	0
3233	15	C. edule	A	-	26	0	0	0
3233	15	C. glaucum	A	T	109	0.01835	0.01818	-0.00463
3233	31	C. edule	T	-	26	0	0	0
3233	31	C. glaucum	T	A	109	0.01835	0.03602	0.49299
3295	10	C. edule	G	-	29	0	0	0
3295	10	C. glaucum	G	C	53	0.01887	0.01869	0
3295	19	C. edule	C	-	29	0	0	0
3295	19	C. glaucum	C	T	53	0.18868	0.43574	0.57108
3299	11	C. edule	G	-	8	0	0	0
3299	11	C. glaucum	G	A	29	0.03448	0.03389	0
3308	2	C. edule	-	C	29	0	0	0
3308	2	C. glaucum	T	C	118	0.70339	0.45601	-0.53595
3367	0	C. edule	G	-	29	0	0	0
3367	0	C. glaucum	G	A	119	0.02521	0.02489	-0.00851
3367	7	C. edule	G	-	29	0	0	0
3367	7	C. glaucum	G	T	119	0.0084	0.00837	0
3367	8	C. edule	C	-	29	0	0	0
3367	8	C. glaucum	C	T	119	0.01681	0.01667	-0.00424
3367	16	C. edule	G	-	29	0	0	0
3367	16	C. glaucum	G	A	119	0.03361	0.03305	-0.01282
3367	25	C. edule	C	T	29	0	0.06659	1
3367	25	C. glaucum	C	-	119	0	0	0
3381	11	C. edule	A	-	8	0	0	0
3381	11	C. glaucum	A	T	22	0.27273	0.46281	0.42411
3432	10	C. edule	C	-	29	0	0	0
3432	10	C. glaucum	C	T	119	0.13445	0.13982	0.04242
3432	16	C. edule	T	-	29	0	0	0
3432	16	C. glaucum	T	G	119	0.0084	0.00837	0
3436	0	C. edule	T	A	28	0.03571	0.03508	0
3436	0	C. glaucum	T	-	113	0	0	0
3436	9	C. edule	T	-	28	0	0	0
3436	9	C. glaucum	T	C	113	0.0177	0.01754	-0.00446
3436	18	C. edule	A	C	28	0.10714	0.1014	-0.03774
3436	18	C. glaucum	A	-	113	0	0	0
3436	27	C. edule	-	T	28	0	0	0
3436	27	C. glaucum	C	T	113	0.00885	0.00881	0
3476	0	C. edule	C	-	28	0	0	0
3476	0	C. glaucum	C	T	100	0.01	0.00995	0
3476	4	C. edule	-	T	28	0	0	0
3476	4	C. glaucum	C	T	99	0.26263	0.4571	0.42835
3476	16	C. edule	T	-	28	0	0	0
3476	16	C. glaucum	T	A	99	0.0404	0.09591	0.58085
3476	20	C. edule	C	-	28	0	0	0
3476	20	C. glaucum	C	T	100	0.01	0.00995	0
3476	24	C. edule	G	-	28	0	0	0
3476	24	C. glaucum	G	A	100	0.01	0.00995	0
3497	6	C. edule	C	-	28	0	0	0
3497	6	C. glaucum	C	A	119	0.08403	0.0805	-0.03947
3505	0	C. edule	A	-	11	0	0	0
3505	0	C. glaucum	A	C	98	0.02041	0.0202	-0.00515
3505	2	C. edule	A	-	11	0	0	0
3505	2	C. glaucum	A	T	103	0.00971	0.00966	0
3505	4	C. edule	C	-	11	0	0	0
3505	4	C. glaucum	C	T	86	0.12791	0.13974	0.08999
3505	9	C. edule	-	T	11	0	0	0
3505	9	C. glaucum	C	T	84	0.10714	0.44834	0.76245
3505	10	C. edule	T	-	11	0	0	0
3505	10	C. glaucum	T	A	88	0.05682	0.07638	0.26036
3505	11	C. edule	A	-	11	0	0	0
3505	11	C. glaucum	A	G	100	0.02	0.0198	-0.00505
3505	15	C. edule	A	-	11	0	0	0
3505	15	C. glaucum	A	G	103	0.00971	0.00966	0
3505	16	C. edule	T	-	11	0	0	0
3505	16	C. glaucum	T	C	100	0.03	0.02955	-0.01015
3505	18	C. edule	A	-	11	0	0	0
3505	18	C. glaucum	A	C	101	0.0099	0.00985	0
3505	19	C. edule	A	-	11	0	0	0
3505	19	C. glaucum	A	G	95	0.02105	0.02083	-0.00532
3505	20	C. edule	A	-	11	0	0	0
3505	20	C. glaucum	A	T	98	0.0102	0.01015	0
3505	24	C. edule	-	A	11	0	0	0
3505	24	C. glaucum	G	A	78	0.17949	0.48389	0.63145
3505	26	C. edule	T	-	11	0	0	0
3505	26	C. glaucum	T	C	102	0.01961	0.01942	-0.00495
3505	27	C. edule	T	-	11	0	0	0
3505	27	C. glaucum	T	C	103	0	0.01923	1
3505	28	C. edule	G	-	11	0	0	0
3505	28	C. glaucum	G	C	103	0	0.01923	1
3505	29	C. edule	T	-	11	0	0	0
3505	29	C. glaucum	T	A	88	0.14773	0.13682	-0.07362
3505	30	C. edule	A	-	11	0	0	0
3505	30	C. glaucum	A	G	99	0.0404	0.03959	-0.01546
3505	32	C. edule	-	T	11	0	0	0
3505	32	C. glaucum	A	T	89	0.08989	0.41358	0.78388
3505	33	C. edule	A	-	11	0	0	0
3505	33	C. glaucum	A	T	102	0	0.03845	1
3543	3	C. edule	T	-	17	0	0	0
3543	3	C. glaucum	T	A	107	0.01869	0.01852	-0.00472
3543	4	C. edule	C	-	17	0	0	0
3543	4	C. glaucum	C	G	107	0.00935	0.0093	0
3543	5	C. edule	-	C	17	0	0	0
3543	5	C. glaucum	T	C	107	0.00935	0.0093	0
3543	7	C. edule	G	-	17	0	0	0
3543	7	C. glaucum	G	T	107	0	0.01852	1
3543	9	C. edule	C	T	17	0.23529	0.48443	0.52857
3543	9	C. glaucum	C	-	107	0	0	0
3543	18	C. edule	G	-	17	0	0	0
3543	18	C. glaucum	G	T	107	0.00935	0.0093	0
3543	19	C. edule	A	-	17	0	0	0
3543	19	C. glaucum	A	C	107	0.00935	0.0093	0
3546	16	C. edule	T	-	28	0	0	0
3546	16	C. glaucum	T	C	100	0.02	0.0198	-0.00505
3546	28	C. edule	G	-	28	0	0	0
3546	28	C. glaucum	G	A	100	0.03	0.02955	-0.01015
3551	15	C. edule	A	G	20	0	0.095	1
3551	15	C. glaucum	-	G	15	0	0	0
3565	2	C. edule	C	-	27	0	0	0
3565	2	C. glaucum	C	T	69	0	0.02857	1
3565	5	C. edule	G	A	27	0.03704	0.03635	0
3565	5	C. glaucum	G	-	69	0	0	0
3565	9	C. edule	T	-	27	0	0	0
3565	9	C. glaucum	T	A	69	0	0.02857	1
3568	1	C. edule	A	C	27	0.03704	0.03635	0
3568	1	C. glaucum	A	-	35	0	0	0
3568	2	C. edule	C	T	27	0.11111	0.10494	-0.03922
3568	2	C. glaucum	C	-	35	0	0	0
3568	4	C. edule	G	-	28	0	0	0
3568	4	C. glaucum	G	T	35	0	0.05551	1
3568	11	C. edule	C	A	26	0.53846	0.39349	-0.34211
3568	11	C. glaucum	C	-	35	0	0	0
3587	0	C. edule	T	C	29	0.03448	0.03389	0
3587	0	C. glaucum	T	-	30	0	0	0
3587	2	C. edule	G	-	29	0	0	0
3587	2	C. glaucum	G	T	30	0.13333	0.39111	0.66477
3587	32	C. edule	C	-	29	0	0	0
3587	32	C. glaucum	C	T	30	0.03333	0.03278	0
3599	0	C. edule	T	-	22	0	0	0
3599	0	C. glaucum	T	C	55	0.54545	0.49983	-0.08135
3599	1	C. edule	A	-	26	0	0	0
3599	1	C. glaucum	A	T	98	0.02041	0.0202	-0.00515
3599	3	C. edule	T	-	26	0	0	0
3599	3	C. glaucum	T	C	99	0.0202	0.02	-0.0051
3599	17	C. edule	C	-	26	0	0	0
3599	17	C. glaucum	C	A	107	0.03738	0.03668	-0.01429
3599	20	C. edule	C	-	26	0	0	0
3599	20	C. glaucum	C	T	115	0.01739	0.01724	-0.00439
3599	28	C. edule	-	C	22	0	0	0
3599	28	C. glaucum	G	C	58	0.06897	0.06659	-0.02679
3599	33	C. edule	G	-	25	0	0	0
3599	33	C. glaucum	G	T	59	0.52542	0.49483	-0.05283
3608	25	C. edule	C	-	5	0	0	0
3608	25	C. glaucum	C	T	14	0.07143	0.06888	0
3658	18	C. edule	T	-	28	0	0	0
3658	18	C. glaucum	T	C	98	0.02041	0.0202	-0.00515
3658	28	C. edule	A	-	28	0	0	0
3658	28	C. glaucum	A	G	98	0.0102	0.01015	0
3658	29	C. edule	T	-	28	0	0	0
3658	29	C. glaucum	T	G	98	0.0102	0.01015	0
3663	2	C. edule	C	-	19	0	0	0
3663	2	C. glaucum	C	G	28	0	0.2449	1
3663	17	C. edule	T	-	19	0	0	0
3663	17	C. glaucum	T	G	28	0	0.06888	1
3663	19	C. edule	T	-	19	0	0	0
3663	19	C. glaucum	T	C	28	0	0.06888	1
3665	6	C. edule	A	C	15	0.13333	0.23111	0.44231
3665	6	C. glaucum	A	-	49	0	0	0
3665	9	C. edule	C	-	15	0	0	0
3665	9	C. glaucum	C	G	48	0.0625	0.42166	0.85332
3665	10	C. edule	C	T	15	0.06667	0.06444	0
3665	10	C. glaucum	C	-	49	0	0	0
3667	4	C. edule	A	-	13	0	0	0
3667	4	C. glaucum	A	C	111	0.00901	0.00897	0
3667	33	C. edule	C	-	13	0	0	0
3667	33	C. glaucum	C	G	111	0.00901	0.00897	0
3681	16	C. edule	C	-	29	0	0	0
3681	16	C. glaucum	C	T	118	0.00847	0.00844	0
3681	19	C. edule	C	-	29	0	0	0
3681	19	C. glaucum	C	T	118	0.01695	0.01681	-0.00427
3681	28	C. edule	G	-	29	0	0	0
3681	28	C. glaucum	G	T	118	0.00847	0.00844	0
3697	30	C. edule	G	-	29	0	0	0
3697	30	C. glaucum	G	A	120	0.13333	0.12444	-0.06696
3699	0	C. edule	A	-	13	0	0	0
3699	0	C. glaucum	A	G	113	0.00885	0.00881	0
3699	8	C. edule	A	-	13	0	0	0
3699	8	C. glaucum	A	C	113	0.00885	0.00881	0
3699	9	C. edule	G	-	13	0	0	0
3699	9	C. glaucum	G	C	113	0.0354	0.03477	-0.01351
3699	10	C. edule	A	-	13	0	0	0
3699	10	C. glaucum	A	T	113	0.0354	0.03477	-0.01351
3699	11	C. edule	A	C	11	0.36364	0.46281	0.25
3699	11	C. glaucum	A	-	113	0	0	0
3699	16	C. edule	T	-	13	0	0	0
3699	16	C. glaucum	T	C	112	0.07143	0.06888	-0.03241
3699	18	C. edule	A	-	13	0	0	0
3699	18	C. glaucum	A	G	113	0.06195	0.06003	-0.0274
3699	24	C. edule	A	-	13	0	0	0
3699	24	C. glaucum	A	G	112	0.00893	0.00889	0
3699	25	C. edule	T	A	13	0.30769	0.49704	0.40476
3699	25	C. glaucum	T	-	113	0	0	0
3706	0	C. edule	A	-	28	0	0	0
3706	0	C. glaucum	A	T	109	0.27523	0.33297	0.1772
3706	3	C. edule	A	-	28	0	0	0
3706	3	C. glaucum	A	T	110	0.00909	0.00905	0
3706	18	C. edule	-	C	28	0	0	0
3706	18	C. glaucum	T	C	110	0.27273	0.34116	0.20422
3706	24	C. edule	A	-	28	0	0	0
3706	24	C. glaucum	A	C	110	0.01818	0.01802	-0.00459
3706	33	C. edule	C	-	28	0	0	0
3706	33	C. glaucum	C	A	110	0.05455	0.05306	-0.02336
3719	0	C. edule	G	-	29	0	0	0
3719	0	C. glaucum	G	T	53	0.11321	0.1068	-0.05
3719	1	C. edule	A	-	29	0	0	0
3719	1	C. glaucum	A	T	67	0.04478	0.04377	-0.01527
3719	4	C. edule	T	-	29	0	0	0
3719	4	C. glaucum	T	C	84	0.02381	0.02353	-0.00602
3719	6	C. edule	T	-	29	0	0	0
3719	6	C. glaucum	T	C	109	0.00917	0.00913	0
3719	8	C. edule	T	-	28	0	0	0
3719	8	C. glaucum	T	C	19	0.52632	0.43213	-0.1859
3719	9	C. edule	C	-	29	0	0	0
3719	9	C. glaucum	C	G	95	0.03158	0.03108	-0.0107
3719	10	C. edule	A	-	29	0	0	0
3719	10	C. glaucum	A	C	79	0.03797	0.03725	-0.0129
3719	18	C. edule	G	-	29	0	0	0
3719	18	C. glaucum	G	A	73	0.0411	0.04025	-0.01399
3719	30	C. edule	C	-	29	0	0	0
3719	30	C. glaucum	C	G	95	0.02105	0.02083	-0.00532
3719	31	C. edule	T	A	15	0.8	0.48	-0.61111
3719	31	C. glaucum	T	-	120	0	0	0
3722	17	C. edule	C	-	29	0	0	0
3722	17	C. glaucum	C	T	119	0.0084	0.00837	0
3722	24	C. edule	C	A	29	0.10345	0.0981	-0.03636
3722	24	C. glaucum	C	-	119	0	0	0
3722	28	C. edule	T	-	29	0	0	0
3722	28	C. glaucum	T	C	119	0.0084	0.00837	0
3726	7	C. edule	A	-	18	0	0	0
3726	7	C. glaucum	A	G	44	0.52273	0.48735	-0.06041
3732	0	C. edule	C	-	29	0	0	0
3732	0	C. glaucum	C	G	31	0.03226	0.03174	0
3732	7	C. edule	A	-	29	0	0	0
3732	7	C. glaucum	A	T	53	0.03774	0.07262	0.48529
3732	9	C. edule	T	-	29	0	0	0
3732	9	C. glaucum	T	A	46	0.04348	0.08318	0.48295
3732	16	C. edule	G	-	29	0	0	0
3732	16	C. glaucum	G	A	33	0	0.36731	1
3732	17	C. edule	G	-	10	0	0	0
3732	17	C. glaucum	G	A	41	0.14634	0.13563	-0.06579
3732	18	C. edule	C	-	29	0	0	0
3732	18	C. glaucum	C	T	73	0.0411	0.04025	-0.01399
3732	24	C. edule	A	-	29	0	0	0
3732	24	C. glaucum	A	C	43	0.13953	0.1298	-0.0625
3771	3	C. edule	T	-	29	0	0	0
3771	3	C. glaucum	T	G	49	0.26531	0.23011	-0.14118
3771	10	C. edule	T	-	29	0	0	0
3771	10	C. glaucum	T	C	91	0.01099	0.03242	0.66294
3771	15	C. edule	G	A	29	0.93103	0.49762	-0.83871
3771	15	C. glaucum	G	-	103	0	0	0
3771	18	C. edule	A	-	29	0	0	0
3771	18	C. glaucum	A	T	52	0.25	0.24686	-0.003
3771	19	C. edule	A	-	29	0	0	0
3771	19	C. glaucum	A	G	47	0.55319	0.43459	-0.25938
3771	25	C. edule	G	A	29	0.93103	0.49762	-0.83871
3771	25	C. glaucum	G	-	103	0	0	0
3771	28	C. edule	C	T	29	0.93103	0.49762	-0.83871
3771	28	C. glaucum	C	-	103	0	0	0
3771	29	C. edule	T	-	29	0	0	0
3771	29	C. glaucum	T	G	57	0.21053	0.21545	0.03143
3809	31	C. edule	-	G	29	0	0	0
3809	31	C. glaucum	A	G	109	0.20183	0.19594	-0.02534
3830	17	C. edule	A	-	29	0	0	0
3830	17	C. glaucum	A	T	102	0.02941	0.02898	-0.00995
3846	9	C. edule	A	-	29	0	0	0
3846	9	C. glaucum	A	C	40	0	0.095	1
3846	16	C. edule	C	-	29	0	0	0
3846	16	C. glaucum	C	A	40	0.025	0.11719	0.78933
3846	18	C. edule	G	-	29	0	0	0
3846	18	C. glaucum	G	A	40	0.025	0.36219	0.93184
3846	24	C. edule	T	-	29	0	0	0
3846	24	C. glaucum	T	C	40	0.025	0.11719	0.78933
3875	3	C. edule	C	G	7	0.14286	0.45918	0.71111
3875	3	C. glaucum	C	-	35	0	0	0
3880	4	C. edule	T	-	25	0	0	0
3880	4	C. glaucum	T	A	89	0.01124	0.01117	0
3880	10	C. edule	T	C	25	0.04	0.4872	0.91954
3880	10	C. glaucum	T	-	89	0	0	0
3880	25	C. edule	A	C	25	0	0.4928	1
3880	25	C. glaucum	A	-	89	0	0	0
3880	31	C. edule	A	-	25	0	0	0
3880	31	C. glaucum	A	T	89	0.01124	0.03314	0.66286
3886	4	C. edule	C	T	12	0	0.27778	1
3886	4	C. glaucum	C	-	33	0	0	0
3891	0	C. edule	G	-	24	0	0	0
3891	0	C. glaucum	G	A	89	0.01124	0.01117	0
3891	15	C. edule	T	-	24	0	0	0
3891	15	C. glaucum	T	A	89	0.01124	0.01117	0
3891	16	C. edule	T	-	24	0	0	0
3891	16	C. glaucum	T	C	89	0.02247	0.04393	0.49138
3891	18	C. edule	A	-	24	0	0	0
3891	18	C. glaucum	A	G	89	0.02247	0.08585	0.73971
3982	2	C. edule	T	-	29	0	0	0
3982	2	C. glaucum	T	G	77	0.20779	0.49317	0.5814
3982	8	C. edule	G	-	29	0	0	0
3982	8	C. glaucum	G	A	79	0	0.04935	1
3982	11	C. edule	A	-	29	0	0	0
3982	11	C. glaucum	A	C	78	0	0.04997	1
3982	15	C. edule	C	-	29	0	0	0
3982	15	C. glaucum	C	A	78	0.15385	0.35503	0.56944
3982	16	C. edule	C	-	29	0	0	0
3982	16	C. glaucum	C	G	79	0.02532	0.11857	0.78784
3982	17	C. edule	A	-	29	0	0	0
3982	17	C. glaucum	A	G	79	0.02532	0.11857	0.78784
3982	19	C. edule	G	-	29	0	0	0
3982	19	C. glaucum	G	A	76	0.15789	0.3615	0.56609
3982	20	C. edule	G	-	29	0	0	0
3982	20	C. glaucum	G	T	79	0.01266	0.03725	0.66237
3982	26	C. edule	T	-	29	0	0	0
3982	26	C. glaucum	T	C	77	0.19481	0.47841	0.59545
3982	27	C. edule	A	-	29	0	0	0
3982	27	C. glaucum	A	T	78	0.15385	0.35503	0.56944
3982	28	C. edule	G	-	29	0	0	0
3982	28	C. glaucum	G	T	79	0	0.025	1
3982	30	C. edule	G	-	29	0	0	0
3982	30	C. glaucum	G	C	79	0.01266	0.06129	0.79477
3999	19	C. edule	G	-	7	0	0	0
3999	19	C. glaucum	G	A	25	0.08	0.0768	-0.02083
4140	15	C. edule	T	-	23	0	0	0
4140	15	C. glaucum	T	G	37	0	0.05259	1
4140	19	C. edule	A	-	23	0	0	0
4140	19	C. glaucum	A	T	37	0.08108	0.5	0.84003
4140	29	C. edule	T	-	23	0	0	0
4140	29	C. glaucum	T	A	37	0	0.05259	1
4140	31	C. edule	A	-	23	0	0	0
4140	31	C. glaucum	A	C	37	0	0.05259	1
4142	1	C. edule	C	-	28	0	0	0
4142	1	C. glaucum	C	T	108	0.41667	0.37033	-0.11992
4142	3	C. edule	C	-	28	0	0	0
4142	3	C. glaucum	C	A	111	0.01802	0.01786	-0.00455
4142	8	C. edule	C	-	28	0	0	0
4142	8	C. glaucum	C	T	111	0.00901	0.00897	0
4142	10	C. edule	C	-	28	0	0	0
4142	10	C. glaucum	C	A	109	0.0367	0.03602	-0.01402
4142	24	C. edule	T	-	28	0	0	0
4142	24	C. glaucum	T	G	111	0.00901	0.00897	0
4142	25	C. edule	C	-	28	0	0	0
4142	25	C. glaucum	C	T	111	0.00901	0.00897	0
4142	27	C. edule	C	-	28	0	0	0
4142	27	C. glaucum	C	G	111	0.00901	0.00897	0
4142	31	C. edule	G	-	28	0	0	0
4142	31	C. glaucum	G	A	110	0.01818	0.01802	-0.00459
4142	33	C. edule	G	-	28	0	0	0
4142	33	C. glaucum	G	T	111	0.00901	0.00897	0
4147	0	C. edule	A	-	26	0	0	0
4147	0	C. glaucum	A	T	108	0.03704	0.03635	-0.01415
4147	4	C. edule	C	T	22	0.45455	0.48347	0.0812
4147	4	C. glaucum	C	-	110	0	0	0
4147	15	C. edule	G	-	26	0	0	0
4147	15	C. glaucum	G	T	110	0.00909	0.00905	0
4147	16	C. edule	A	G	20	0.05	0.04875	0
4147	16	C. glaucum	A	-	110	0	0	0
4147	17	C. edule	A	-	26	0	0	0
4147	17	C. glaucum	A	C	102	0.14706	0.2439	0.4
4147	24	C. edule	G	-	26	0	0	0
4147	24	C. glaucum	G	A	108	0.00926	0.02739	0.66354
4147	26	C. edule	T	C	21	0.14286	0.13265	-0.05128
4147	26	C. glaucum	T	-	110	0	0	0
4147	28	C. edule	A	-	26	0	0	0
4147	28	C. glaucum	A	G	108	0.00926	0.00922	0
4147	31	C. edule	A	-	26	0	0	0
4147	31	C. glaucum	A	G	110	0.01818	0.01802	-0.00459
4147	33	C. edule	-	G	26	0	0	0
4147	33	C. glaucum	T	G	101	0.22772	0.33511	0.32383
4182	3	C. edule	C	-	18	0	0	0
4182	3	C. glaucum	C	T	109	0.00917	0.00913	0
4182	6	C. edule	C	-	18	0	0	0
4182	6	C. glaucum	C	T	109	0.02752	0.02714	-0.0093
4182	17	C. edule	A	-	18	0	0	0
4182	17	C. glaucum	A	G	108	0.08333	0.09666	0.14191
4182	24	C. edule	G	-	18	0	0	0
4182	24	C. glaucum	G	A	109	0.00917	0.00913	0
4215	1	C. edule	T	-	11	0	0	0
4215	1	C. glaucum	T	C	111	0.00901	0.00897	0
4215	2	C. edule	T	-	11	0	0	0
4215	2	C. glaucum	T	A	107	0.01869	0.01852	-0.00472
4215	10	C. edule	-	T	11	0	0	0
4215	10	C. glaucum	A	T	86	0.52326	0.49182	-0.05773
4215	15	C. edule	G	-	11	0	0	0
4215	15	C. glaucum	G	A	85	0.51765	0.49163	-0.04673
4215	17	C. edule	C	-	11	0	0	0
4215	17	C. glaucum	C	T	111	0.00901	0.00897	0
4215	31	C. edule	A	-	11	0	0	0
4215	31	C. glaucum	A	T	111	0.00901	0.00897	0
4215	33	C. edule	T	-	11	0	0	0
4215	33	C. glaucum	T	A	88	0.32955	0.49942	0.34389
4223	33	C. edule	C	-	27	0	0	0
4223	33	C. glaucum	C	G	116	0.01724	0.01709	-0.00435
4231	10	C. edule	A	G	29	0.93103	0.49762	-0.83871
4231	10	C. glaucum	A	-	120	0	0	0
4322	17	C. edule	-	T	27	0	0	0
4322	17	C. glaucum	C	T	100	0.09	0.10395	0.13853
4322	19	C. edule	A	-	27	0	0	0
4322	19	C. glaucum	A	G	100	0.02	0.0198	-0.00505
4412	25	C. edule	C	-	28	0	0	0
4412	25	C. glaucum	C	A	65	0	0.0303	1
4440	32	C. edule	C	T	28	0.03571	0.03508	0
4440	32	C. glaucum	C	-	88	0	0	0
4478	1	C. edule	A	T	28	0.03571	0.03508	0
4478	1	C. glaucum	A	-	116	0	0	0
4478	3	C. edule	C	-	28	0	0	0
4478	3	C. glaucum	C	G	116	0.01724	0.01709	-0.00435
4478	10	C. edule	C	-	28	0	0	0
4478	10	C. glaucum	C	A	116	0.00862	0.00858	0
4478	15	C. edule	T	-	28	0	0	0
4478	15	C. glaucum	T	C	116	0.01724	0.01709	-0.00435
4502	7	C. edule	T	-	24	0	0	0
4502	7	C. glaucum	T	C	111	0.04505	0.06107	0.26578
4502	18	C. edule	G	-	24	0	0	0
4502	18	C. glaucum	G	T	111	0.00901	0.00897	0
4502	30	C. edule	C	-	24	0	0	0
4502	30	C. glaucum	C	T	111	0.00901	0.00897	0
4502	32	C. edule	G	-	24	0	0	0
4502	32	C. glaucum	G	C	110	0.02727	0.0269	-0.00922
4509	1	C. edule	-	A	28	0	0	0
4509	1	C. glaucum	C	A	115	0.16522	0.15157	-0.08531
4509	25	C. edule	G	-	28	0	0	0
4509	25	C. glaucum	G	A	115	0.06957	0.06715	-0.03153
4644	1	C. edule	A	-	17	0	0	0
4644	1	C. glaucum	A	G	85	0.01176	0.03467	0.66267
4661	25	C. edule	T	-	4	0	0	0
4661	25	C. glaucum	T	C	12	0	0.27778	1
4673	2	C. edule	-	C	27	0	0	0
4673	2	C. glaucum	T	C	89	0.25843	0.45051	0.42959
4688	5	C. edule	C	-	29	0	0	0
4688	5	C. glaucum	C	T	117	0.00855	0.00851	0
4688	10	C. edule	G	-	29	0	0	0
4688	10	C. glaucum	G	A	117	0.02564	0.02531	-0.00866
4688	17	C. edule	T	-	29	0	0	0
4688	17	C. glaucum	T	A	117	0.00855	0.00851	0
4688	18	C. edule	T	-	29	0	0	0
4688	18	C. glaucum	T	A	117	0.00855	0.00851	0
4688	28	C. edule	C	-	29	0	0	0
4688	28	C. glaucum	C	T	117	0.04274	0.04182	-0.01747
4688	31	C. edule	C	-	29	0	0	0
4688	31	C. glaucum	C	G	117	0.00855	0.00851	0
4696	29	C. edule	-	C	28	0	0	0
4696	29	C. glaucum	T	C	60	0.05	0.21875	0.77333
4718	6	C. edule	G	-	29	0	0	0
4718	6	C. glaucum	G	T	118	0.25424	0.25855	0.02083
4718	20	C. edule	C	-	29	0	0	0
4718	20	C. glaucum	C	T	118	0.01695	0.01681	-0.00427
4718	25	C. edule	G	-	29	0	0	0
4718	25	C. glaucum	G	A	119	0.0084	0.00837	0
4718	27	C. edule	A	-	29	0	0	0
4718	27	C. glaucum	A	G	118	0.34746	0.34828	0.0066
4733	9	C. edule	A	T	21	0.2381	0.33673	0.30976
4733	9	C. glaucum	A	-	88	0	0	0
4733	15	C. edule	A	-	23	0	0	0
4733	15	C. glaucum	A	T	88	0.07955	0.07638	-0.0355
4733	16	C. edule	T	-	23	0	0	0
4733	16	C. glaucum	T	C	87	0.01149	0.01143	0
4733	18	C. edule	T	-	23	0	0	0
4733	18	C. glaucum	T	G	87	0.04598	0.04492	-0.01765
4751	15	C. edule	G	-	28	0	0	0
4751	15	C. glaucum	G	A	81	0.02469	0.02439	-0.00625
4765	3	C. edule	A	-	29	0	0	0
4765	3	C. glaucum	A	T	116	0	0.01709	1
4765	4	C. edule	C	-	29	0	0	0
4765	4	C. glaucum	C	T	116	0	0.01709	1
4765	5	C. edule	A	-	29	0	0	0
4765	5	C. glaucum	A	T	115	0.33043	0.3938	0.16455
4765	17	C. edule	G	-	29	0	0	0
4765	17	C. glaucum	G	T	114	0.23684	0.25989	0.09267
4785	26	C. edule	C	-	27	0	0	0
4785	26	C. glaucum	C	T	113	0.02655	0.0262	-0.00897
4785	32	C. edule	G	-	27	0	0	0
4785	32	C. glaucum	G	A	113	0.02655	0.0262	-0.00897
4802	4	C. edule	A	-	29	0	0	0
4802	4	C. glaucum	A	G	117	0.05983	0.07396	0.19457
4802	19	C. edule	G	-	29	0	0	0
4802	19	C. glaucum	G	A	117	0.01709	0.01695	-0.00431
4802	24	C. edule	T	-	29	0	0	0
4802	24	C. glaucum	T	C	117	0.00855	0.00851	0
4802	29	C. edule	A	-	29	0	0	0
4802	29	C. glaucum	A	G	117	0.02564	0.02531	-0.00866
4853	4	C. edule	C	-	6	0	0	0
4853	4	C. glaucum	C	A	17	0.05882	0.05709	0
4947	11	C. edule	C	T	7	0	0.40816	1
4947	11	C. glaucum	C	-	19	0	0	0
4949	15	C. edule	T	-	15	0	0	0
4949	15	C. glaucum	T	A	48	0	0.0408	1
4949	27	C. edule	A	-	15	0	0	0
4949	27	C. glaucum	A	G	48	0.02083	0.09874	0.79121
4952	8	C. edule	G	-	28	0	0	0
4952	8	C. glaucum	G	A	82	0.02439	0.0928	0.73878
4952	30	C. edule	G	-	28	0	0	0
4952	30	C. glaucum	G	C	82	0.13415	0.46721	0.71463
4956	28	C. edule	T	A	29	0.13793	0.12842	-0.05556
4956	28	C. glaucum	T	-	16	0	0	0
4956	29	C. edule	C	-	29	0	0	0
4956	29	C. glaucum	C	T	16	0.0625	0.3418	0.82286
4956	30	C. edule	G	-	29	0	0	0
4956	30	C. glaucum	G	T	16	0	0.11719	1
5006	0	C. edule	G	-	23	0	0	0
5006	0	C. glaucum	G	A	60	0.15	0.19319	0.23005
5006	1	C. edule	C	G	6	0.16667	0.15278	0
5006	1	C. glaucum	C	-	110	0	0	0
5006	15	C. edule	T	-	23	0	0	0
5006	15	C. glaucum	T	G	38	0.65789	0.47195	-0.37564
5006	19	C. edule	-	A	23	0	0	0
5006	19	C. glaucum	C	A	69	0.07246	0.06984	-0.03008
5006	26	C. edule	G	-	23	0	0	0
5006	26	C. glaucum	G	A	109	0.01835	0.01818	-0.00463
5027	5	C. edule	C	-	21	0	0	0
5027	5	C. glaucum	C	T	29	0.34483	0.28537	-0.1875
5027	6	C. edule	A	-	29	0	0	0
5027	6	C. glaucum	A	G	41	0.21951	0.19542	-0.10959
5027	10	C. edule	C	-	6	0	0	0
5027	10	C. glaucum	C	T	29	0.17241	0.15755	-0.07547
5027	16	C. edule	C	-	29	0	0	0
5027	16	C. glaucum	C	A	116	0.00862	0.00858	0
5027	19	C. edule	T	-	10	0	0	0
5027	19	C. glaucum	T	G	113	0.00885	0.00881	0
5027	30	C. edule	C	T	6	0.33333	0.27778	-0.1
5027	30	C. glaucum	C	-	119	0	0	0
5027	31	C. edule	-	C	9	0	0	0
5027	31	C. glaucum	A	C	21	0.19048	0.17234	-0.07895
5027	32	C. edule	C	-	26	0	0	0
5027	32	C. glaucum	C	T	26	0.19231	0.4105	0.54054
5027	33	C. edule	-	A	29	0	0	0
5027	33	C. glaucum	T	A	63	0	0.36281	1
5061	6	C. edule	G	-	16	0	0	0
5061	6	C. glaucum	G	A	120	0.00833	0.0083	0
5064	24	C. edule	A	-	19	0	0	0
5064	24	C. glaucum	A	G	67	0.1194	0.3787	0.68706
5070	10	C. edule	C	T	4	0.25	0.21875	0
5070	10	C. glaucum	C	-	14	0	0	0
5070	18	C. edule	C	-	4	0	0	0
5070	18	C. glaucum	C	A	15	0.06667	0.06444	0
5071	4	C. edule	A	-	14	0	0	0
5071	4	C. glaucum	A	T	49	0.02041	0.09683	0.7914
5071	6	C. edule	T	-	14	0	0	0
5071	6	C. glaucum	T	A	49	0.2449	0.4748	0.48947
5071	8	C. edule	C	-	14	0	0	0
5071	8	C. glaucum	C	T	49	0.20408	0.40816	0.5051
5071	9	C. edule	T	-	14	0	0	0
5071	9	C. glaucum	T	A	49	0.02041	0.09683	0.7914
5071	19	C. edule	A	-	14	0	0	0
5071	19	C. glaucum	A	T	49	0.02041	0.0202	0
5071	20	C. edule	A	-	14	0	0	0
5071	20	C. glaucum	A	T	49	0.02041	0.0202	0
5071	30	C. edule	C	-	14	0	0	0
5071	30	C. glaucum	C	T	49	0.02041	0.0202	0
5071	32	C. edule	C	-	14	0	0	0
5071	32	C. glaucum	C	T	49	0	0.03998	1
5087	0	C. edule	T	-	28	0	0	0
5087	0	C. glaucum	T	A	116	0.05172	0.05039	-0.02212
5087	1	C. edule	T	-	28	0	0	0
5087	1	C. glaucum	T	A	115	0.06087	0.0752	0.19407
5087	10	C. edule	T	-	28	0	0	0
5087	10	C. glaucum	T	C	116	0.01724	0.01709	-0.00435
5087	11	C. edule	G	-	28	0	0	0
5087	11	C. glaucum	G	A	116	0.00862	0.00858	0
5087	19	C. edule	C	-	28	0	0	0
5087	19	C. glaucum	C	T	116	0.00862	0.00858	0
5087	25	C. edule	T	-	28	0	0	0
5087	25	C. glaucum	T	A	116	0.00862	0.00858	0
5087	28	C. edule	C	-	28	0	0	0
5087	28	C. glaucum	C	T	116	0.00862	0.00858	0
5087	30	C. edule	A	G	28	0.25	0.26977	0.08983
5087	30	C. glaucum	A	-	116	0	0	0
5087	32	C. edule	C	-	28	0	0	0
5087	32	C. glaucum	C	A	116	0.00862	0.00858	0
5087	33	C. edule	T	-	28	0	0	0
5087	33	C. glaucum	T	C	115	0.17391	0.23955	0.27715
5091	0	C. edule	G	-	29	0	0	0
5091	0	C. glaucum	G	T	118	0.02542	0.04148	0.38961
5091	2	C. edule	C	-	29	0	0	0
5091	2	C. glaucum	C	A	118	0.00847	0.00844	0
5091	8	C. edule	C	-	29	0	0	0
5091	8	C. glaucum	C	G	118	0.00847	0.00844	0
5091	19	C. edule	A	-	29	0	0	0
5091	19	C. glaucum	A	G	118	0.00847	0.00844	0
5091	25	C. edule	T	C	29	0.2069	0.28537	0.2875
5091	25	C. glaucum	T	-	118	0	0	0
5091	27	C. edule	G	-	29	0	0	0
5091	27	C. glaucum	G	C	118	0.01695	0.01681	-0.00427
5092	3	C. edule	C	-	28	0	0	0
5092	3	C. glaucum	C	T	111	0.00901	0.00897	0
5092	8	C. edule	T	-	28	0	0	0
5092	8	C. glaucum	T	A	111	0.00901	0.00897	0
5092	18	C. edule	C	-	28	0	0	0
5092	18	C. glaucum	C	A	109	0.3945	0.46701	0.15914
5092	24	C. edule	A	-	28	0	0	0
5092	24	C. glaucum	A	T	111	0.00901	0.00897	0
5092	25	C. edule	A	-	28	0	0	0
5092	25	C. glaucum	A	C	111	0.00901	0.00897	0
5092	28	C. edule	T	-	28	0	0	0
5092	28	C. glaucum	T	G	111	0.00901	0.00897	0
5092	30	C. edule	G	A	28	0.07143	0.06888	-0.01852
5092	30	C. glaucum	G	-	111	0	0	0
5092	31	C. edule	G	-	28	0	0	0
5092	31	C. glaucum	G	A	110	0.03636	0.0357	-0.01389
5092	32	C. edule	T	-	28	0	0	0
5092	32	C. glaucum	T	C	110	0.2	0.26132	0.23814
5117	4	C. edule	A	-	28	0	0	0
5117	4	C. glaucum	A	T	113	0.00885	0.00881	0
5117	28	C. edule	T	-	28	0	0	0
5117	28	C. glaucum	T	A	113	0.25664	0.29701	0.13975
5130	29	C. edule	C	-	28	0	0	0
5130	29	C. glaucum	C	T	112	0.01786	0.0177	-0.0045
5161	7	C. edule	A	-	24	0	0	0
5161	7	C. glaucum	A	T	28	0	0.13265	1
5199	1	C. edule	G	-	23	0	0	0
5199	1	C. glaucum	G	C	89	0.07865	0.09601	0.1854
5199	2	C. edule	T	-	23	0	0	0
5199	2	C. glaucum	T	A	95	0.03158	0.03108	-0.0107
5199	8	C. edule	A	-	23	0	0	0
5199	8	C. glaucum	A	G	96	0.03125	0.03076	-0.01058
5199	9	C. edule	T	-	23	0	0	0
5199	9	C. glaucum	T	C	89	0.02247	0.02222	-0.00568
5199	10	C. edule	A	-	23	0	0	0
5199	10	C. glaucum	A	T	98	0.02041	0.0202	-0.00515
5199	17	C. edule	A	-	23	0	0	0
5199	17	C. glaucum	A	G	86	0.03488	0.05645	0.38563
5199	19	C. edule	T	-	23	0	0	0
5199	19	C. glaucum	T	A	96	0.03125	0.03076	-0.01058
5199	20	C. edule	G	-	23	0	0	0
5199	20	C. glaucum	G	T	95	0.04211	0.04122	-0.01613
5199	24	C. edule	T	-	23	0	0	0
5199	24	C. glaucum	T	G	70	0.12857	0.44602	0.7138
5199	29	C. edule	T	-	23	0	0	0
5199	29	C. glaucum	T	A	89	0.03371	0.0546	0.38613
5199	30	C. edule	C	-	23	0	0	0
5199	30	C. glaucum	C	G	97	0.01031	0.01026	0
5249	24	C. edule	A	-	29	0	0	0
5249	24	C. glaucum	A	T	23	0	0.08318	1
5290	1	C. edule	G	-	29	0	0	0
5290	1	C. glaucum	G	A	114	0.41228	0.46764	0.12225
5290	3	C. edule	G	-	29	0	0	0
5290	3	C. glaucum	G	A	115	0.4087	0.47036	0.13488
5290	6	C. edule	A	-	29	0	0	0
5290	6	C. glaucum	A	G	115	0.0087	0.00866	0
5290	7	C. edule	G	-	29	0	0	0
5290	7	C. glaucum	G	A	115	0.01739	0.01724	-0.00439
5290	15	C. edule	G	-	29	0	0	0
5290	15	C. glaucum	G	C	115	0.01739	0.03418	0.49336
5290	25	C. edule	C	-	29	0	0	0
5290	25	C. glaucum	C	G	115	0.0087	0.00866	0
5290	33	C. edule	A	-	29	0	0	0
5290	33	C. glaucum	A	T	115	0.0087	0.00866	0
5296	19	C. edule	A	-	25	0	0	0
5296	19	C. glaucum	A	T	51	0.01961	0.09323	0.79175
5307	1	C. edule	C	-	28	0	0	0
5307	1	C. glaucum	C	T	117	0.01709	0.01695	-0.00431
5307	7	C. edule	G	-	28	0	0	0
5307	7	C. glaucum	G	T	117	0.00855	0.00851	0
5307	27	C. edule	A	-	28	0	0	0
5307	27	C. glaucum	A	G	117	0.00855	0.00851	0
5312	4	C. edule	-	T	29	0	0	0
5312	4	C. glaucum	C	T	120	0.375	0.32497	-0.14916
5312	15	C. edule	G	A	29	0.06897	0.06659	-0.01786
5312	15	C. glaucum	G	-	120	0	0	0
5363	18	C. edule	C	-	29	0	0	0
5363	18	C. glaucum	C	T	26	0	0.07396	1
5363	28	C. edule	C	-	29	0	0	0
5363	28	C. glaucum	C	T	26	0	0.07396	1
5363	33	C. edule	T	-	29	0	0	0
5363	33	C. glaucum	T	C	26	0.03846	0.46376	0.91866
5440	9	C. edule	C	-	29	0	0	0
5440	9	C. glaucum	C	A	116	0.00862	0.00858	0
5440	24	C. edule	T	-	29	0	0	0
5440	24	C. glaucum	T	G	116	0.00862	0.00858	0
5440	30	C. edule	G	-	29	0	0	0
5440	30	C. glaucum	G	A	115	0.4087	0.42	0.03115
5440	33	C. edule	G	-	29	0	0	0
5440	33	C. glaucum	G	A	116	0.01724	0.01709	-0.00435
5447	11	C. edule	T	-	28	0	0	0
5447	11	C. glaucum	T	C	81	0.08642	0.29393	0.7078
5447	25	C. edule	T	-	28	0	0	0
5447	25	C. glaucum	T	A	83	0.03614	0.03549	-0.01227
5472	20	C. edule	-	G	28	0	0	0
5472	20	C. glaucum	A	G	113	0.0177	0.01754	-0.00446
5483	20	C. edule	G	-	28	0	0	0
5483	20	C. glaucum	G	T	61	0	0.03225	1
5498	11	C. edule	G	-	27	0	0	0
5498	11	C. glaucum	G	C	106	0.00943	0.00939	0
5498	27	C. edule	T	-	27	0	0	0
5498	27	C. glaucum	T	C	106	0.01887	0.01869	-0.00476
5498	28	C. edule	C	-	27	0	0	0
5498	28	C. glaucum	C	A	106	0.00943	0.00939	0
5498	30	C. edule	C	-	27	0	0	0
5498	30	C. glaucum	C	T	106	0.01887	0.01869	-0.00476
5498	32	C. edule	G	T	27	0.03704	0.03635	0
5498	32	C. glaucum	G	-	106	0	0	0
5548	1	C. edule	G	-	29	0	0	0
5548	1	C. glaucum	G	C	113	0.00885	0.00881	0
5548	7	C. edule	A	-	29	0	0	0
5548	7	C. glaucum	A	G	113	0.00885	0.00881	0
5548	9	C. edule	-	A	29	0	0	0
5548	9	C. glaucum	C	A	113	0.00885	0.00881	0
5548	16	C. edule	C	-	29	0	0	0
5548	16	C. glaucum	C	T	113	0.02655	0.0262	-0.00897
5548	17	C. edule	G	-	29	0	0	0
5548	17	C. glaucum	G	T	113	0.00885	0.00881	0
5548	19	C. edule	C	-	29	0	0	0
5548	19	C. glaucum	C	A	113	0.00885	0.00881	0
5548	27	C. edule	A	-	29	0	0	0
5548	27	C. glaucum	A	G	113	0.0531	0.06829	0.22592
5548	28	C. edule	A	-	29	0	0	0
5548	28	C. glaucum	A	C	112	0.05357	0.05214	-0.02294
5579	2	C. edule	T	-	20	0	0	0
5579	2	C. glaucum	T	A	21	0	0.17234	1
5579	16	C. edule	T	-	20	0	0	0
5579	16	C. glaucum	T	C	21	0	0.0907	1
5579	26	C. edule	G	-	20	0	0	0
5579	26	C. glaucum	G	T	21	0.04762	0.13265	0.64957
5579	27	C. edule	T	C	20	0	0.095	1
5579	27	C. glaucum	T	-	21	0	0	0
5597	6	C. edule	C	T	29	0.03448	0.03389	0
5597	6	C. glaucum	-	T	21	0	0	0
5620	15	C. edule	G	-	26	0	0	0
5620	15	C. glaucum	G	C	99	0.0101	0.01005	0
5620	27	C. edule	T	-	26	0	0	0
5620	27	C. glaucum	T	C	99	0.0303	0.04923	0.38756
5620	32	C. edule	A	-	26	0	0	0
5620	32	C. glaucum	A	C	99	0.0101	0.01005	0
5620	33	C. edule	C	-	26	0	0	0
5620	33	C. glaucum	C	T	99	0	0.02	1
5656	3	C. edule	A	-	29	0	0	0
5656	3	C. glaucum	A	T	114	0.00877	0.00873	0
5656	9	C. edule	A	-	29	0	0	0
5656	9	C. glaucum	A	G	114	0.00877	0.00873	0
5656	10	C. edule	T	A	29	0.03448	0.03389	0
5656	10	C. glaucum	T	-	114	0	0	0
5656	16	C. edule	C	-	29	0	0	0
5656	16	C. glaucum	C	A	114	0.00877	0.00873	0
5656	24	C. edule	G	-	29	0	0	0
5656	24	C. glaucum	G	A	114	0.01754	0.01739	-0.00442
5656	30	C. edule	G	-	29	0	0	0
5656	30	C. glaucum	G	A	114	0.05263	0.05125	-0.02252
5656	33	C. edule	G	-	29	0	0	0
5656	33	C. glaucum	G	A	114	0.02632	0.02597	-0.00889
5667	25	C. edule	-	T	4	0	0	0
5667	25	C. glaucum	C	T	15	0.06667	0.18	0.64198
5705	15	C. edule	G	-	29	0	0	0
5705	15	C. glaucum	G	A	110	0.17273	0.32541	0.47162
5705	18	C. edule	G	-	29	0	0	0
5705	18	C. glaucum	G	A	110	0.23636	0.44033	0.46565
5714	0	C. edule	A	-	28	0	0	0
5714	0	C. glaucum	A	T	111	0.01802	0.01786	-0.00455
5714	2	C. edule	C	-	28	0	0	0
5714	2	C. glaucum	C	T	111	0.01802	0.01786	-0.00455
5714	4	C. edule	G	A	28	0.03571	0.03508	0
5714	4	C. glaucum	G	-	111	0	0	0
5714	6	C. edule	A	-	28	0	0	0
5714	6	C. glaucum	A	G	111	0.00901	0.00897	0
5714	11	C. edule	A	-	28	0	0	0
5714	11	C. glaucum	A	T	111	0.00901	0.00897	0
5714	18	C. edule	A	-	28	0	0	0
5714	18	C. glaucum	A	G	111	0.00901	0.00897	0
5714	25	C. edule	G	-	28	0	0	0
5714	25	C. glaucum	G	T	111	0.00901	0.00897	0
5714	27	C. edule	T	-	28	0	0	0
5714	27	C. glaucum	T	C	110	0.00909	0.00905	0
5714	32	C. edule	-	A	28	0	0	0
5714	32	C. glaucum	G	A	106	0.21698	0.36539	0.40896
5714	33	C. edule	C	-	28	0	0	0
5714	33	C. glaucum	C	T	106	0.29245	0.3451	0.15654
5734	15	C. edule	G	-	29	0	0	0
5734	15	C. glaucum	G	A	117	0.00855	0.00851	0
5734	27	C. edule	C	-	29	0	0	0
5734	27	C. glaucum	C	A	117	0.00855	0.00851	0
5734	28	C. edule	A	-	29	0	0	0
5734	28	C. glaucum	A	C	117	0.00855	0.00851	0
5758	2	C. edule	-	G	24	0	0	0
5758	2	C. glaucum	A	G	112	0.19643	0.2052	0.04701
5758	3	C. edule	C	T	24	0	0.07986	1
5758	3	C. glaucum	C	-	112	0	0	0
5758	8	C. edule	C	-	24	0	0	0
5758	8	C. glaucum	C	T	112	0.04464	0.06055	0.26596
5758	10	C. edule	C	-	24	0	0	0
5758	10	C. glaucum	C	A	112	0.01786	0.0177	-0.0045
5758	17	C. edule	G	-	24	0	0	0
5758	17	C. glaucum	G	A	112	0.04464	0.06055	0.26596
5774	0	C. edule	C	T	14	0.07143	0.06888	0
5774	0	C. glaucum	C	-	36	0	0	0
5774	10	C. edule	A	-	15	0	0	0
5774	10	C. glaucum	A	T	36	0.02778	0.29591	0.90743
5774	20	C. edule	T	-	15	0	0	0
5774	20	C. glaucum	T	C	36	0.02778	0.02739	0
5843	11	C. edule	G	-	7	0	0	0
5843	11	C. glaucum	G	T	115	0.0087	0.00866	0
5843	24	C. edule	G	-	7	0	0	0
5843	24	C. glaucum	G	A	115	0.0087	0.00866	0
5843	30	C. edule	G	-	7	0	0	0
5843	30	C. glaucum	G	A	115	0.0087	0.00866	0
5863	0	C. edule	G	-	27	0	0	0
5863	0	C. glaucum	G	A	96	0.02083	0.02062	-0.00526
5868	0	C. edule	A	-	24	0	0	0
5868	0	C. glaucum	A	T	110	0.01818	0.01802	-0.00459
5868	2	C. edule	A	-	24	0	0	0
5868	2	C. glaucum	A	T	110	0.00909	0.00905	0
5868	3	C. edule	A	-	24	0	0	0
5868	3	C. glaucum	A	G	110	0.00909	0.00905	0
5868	4	C. edule	A	-	24	0	0	0
5868	4	C. glaucum	A	C	110	0.01818	0.01802	-0.00459
5868	6	C. edule	G	-	24	0	0	0
5868	6	C. glaucum	G	A	110	0.03636	0.0357	-0.01389
5868	15	C. edule	T	-	24	0	0	0
5868	15	C. glaucum	T	C	110	0.00909	0.00905	0
5868	18	C. edule	A	-	24	0	0	0
5868	18	C. glaucum	A	G	110	0.00909	0.00905	0
5903	2	C. edule	-	A	27	0	0	0
5903	2	C. glaucum	T	A	110	0.01818	0.01802	-0.00459
5903	4	C. edule	-	G	27	0	0	0
5903	4	C. glaucum	A	G	110	0.01818	0.01802	-0.00459
5903	6	C. edule	C	-	27	0	0	0
5903	6	C. glaucum	C	A	110	0.03636	0.10314	0.64904
5903	8	C. edule	A	-	27	0	0	0
5903	8	C. glaucum	A	G	111	0.03604	0.03539	-0.01376
5903	18	C. edule	T	-	27	0	0	0
5903	18	C. glaucum	T	G	111	0.00901	0.00897	0
5903	24	C. edule	-	T	27	0	0	0
5903	24	C. glaucum	C	T	111	0.02703	0.06107	0.55947
5903	25	C. edule	-	G	27	0	0	0
5903	25	C. glaucum	A	G	110	0.01818	0.01802	-0.00459
5928	8	C. edule	A	-	27	0	0	0
5928	8	C. glaucum	A	C	73	0	0.02702	1
5928	18	C. edule	T	-	27	0	0	0
5928	18	C. glaucum	T	A	72	0.04167	0.0408	-0.01418
5955	3	C. edule	G	-	16	0	0	0
5955	3	C. glaucum	G	A	33	0.45455	0.49265	0.09133
5967	4	C. edule	A	-	27	0	0	0
5967	4	C. glaucum	A	G	17	0	0.29066	1
5967	11	C. edule	C	-	27	0	0	0
5967	11	C. glaucum	C	T	17	0	0.20761	1
6019	1	C. edule	T	-	28	0	0	0
6019	1	C. glaucum	T	C	89	0	0.02222	1
6019	27	C. edule	C	-	28	0	0	0
6019	27	C. glaucum	C	A	89	0.01124	0.01117	0
6019	28	C. edule	T	-	28	0	0	0
6019	28	C. glaucum	T	A	89	0.01124	0.01117	0
6030	0	C. edule	G	-	29	0	0	0
6030	0	C. glaucum	G	T	103	0.02913	0.0287	-0.00985
6030	1	C. edule	T	-	29	0	0	0
6030	1	C. glaucum	T	C	103	0.02913	0.0287	-0.00985
6030	2	C. edule	C	-	29	0	0	0
6030	2	C. glaucum	C	T	103	0.02913	0.0287	-0.00985
6030	4	C. edule	T	-	29	0	0	0
6030	4	C. glaucum	T	C	103	0.00971	0.00966	0
6030	5	C. edule	T	-	29	0	0	0
6030	5	C. glaucum	T	G	102	0.10784	0.10203	-0.05181
6030	15	C. edule	A	-	29	0	0	0
6030	15	C. glaucum	A	G	103	0.00971	0.00966	0
6030	16	C. edule	A	C	29	0.03448	0.03389	0
6030	16	C. glaucum	A	-	103	0	0	0
6030	18	C. edule	C	A	28	0.39286	0.31569	-0.22222
6030	18	C. glaucum	C	-	103	0	0	0
6030	28	C. edule	T	-	29	0	0	0
6030	28	C. glaucum	T	G	103	0.00971	0.00966	0
6030	29	C. edule	A	G	29	0.03448	0.03389	0
6030	29	C. glaucum	A	-	103	0	0	0
6030	31	C. edule	A	-	29	0	0	0
6030	31	C. glaucum	A	G	102	0.12745	0.11933	-0.06283
6030	33	C. edule	G	T	29	0.03448	0.03389	0
6030	33	C. glaucum	G	-	103	0	0	0
6032	4	C. edule	C	A	29	0.48276	0.49941	0.05
6032	4	C. glaucum	C	-	119	0	0	0
6032	11	C. edule	C	-	29	0	0	0
6032	11	C. glaucum	C	T	119	0.15966	0.1609	0.01185
6032	15	C. edule	C	-	29	0	0	0
6032	15	C. glaucum	C	T	119	0.04202	0.04113	-0.01717
6032	32	C. edule	C	-	29	0	0	0
6032	32	C. glaucum	C	T	119	0.01681	0.01667	-0.00424
6039	0	C. edule	G	A	28	0.03571	0.1014	0.65409
6039	0	C. glaucum	G	-	110	0	0	0
6039	1	C. edule	G	-	28	0	0	0
6039	1	C. glaucum	G	T	110	0.00909	0.00905	0
6039	3	C. edule	A	G	28	0.03571	0.1014	0.65409
6039	3	C. glaucum	A	-	110	0	0	0
6039	6	C. edule	A	-	28	0	0	0
6039	6	C. glaucum	A	T	110	0.00909	0.00905	0
6039	11	C. edule	G	-	28	0	0	0
6039	11	C. glaucum	G	C	110	0.00909	0.00905	0
6039	15	C. edule	-	T	28	0	0	0
6039	15	C. glaucum	A	T	110	0.05455	0.05306	-0.02336
6039	19	C. edule	A	-	28	0	0	0
6039	19	C. glaucum	A	G	110	0.00909	0.00905	0
6039	25	C. edule	C	-	28	0	0	0
6039	25	C. glaucum	C	T	110	0.00909	0.00905	0
6081	4	C. edule	A	T	29	0.03448	0.03389	0
6081	4	C. glaucum	A	-	111	0	0	0
6081	15	C. edule	G	-	29	0	0	0
6081	15	C. glaucum	G	T	96	0.14583	0.15278	0.05043
6081	17	C. edule	C	-	29	0	0	0
6081	17	C. glaucum	C	G	112	0.00893	0.00889	0
6081	18	C. edule	T	G	29	0.03448	0.03389	0
6081	18	C. glaucum	T	-	112	0	0	0
6081	27	C. edule	T	-	29	0	0	0
6081	27	C. glaucum	T	G	94	0.67021	0.45875	-0.45319
6081	30	C. edule	A	-	29	0	0	0
6081	30	C. glaucum	A	G	112	0.00893	0.00889	0
6081	33	C. edule	C	T	29	0.03448	0.03389	0
6081	33	C. glaucum	C	-	112	0	0	0
6126	2	C. edule	A	-	7	0	0	0
6126	2	C. glaucum	A	T	34	0.20588	0.46497	0.56372
6126	3	C. edule	T	-	7	0	0	0
6126	3	C. glaucum	T	G	34	0.20588	0.46497	0.56372
6126	10	C. edule	C	-	7	0	0	0
6126	10	C. glaucum	C	T	34	0.05882	0.41522	0.86042
6126	16	C. edule	G	-	7	0	0	0
6126	16	C. glaucum	G	T	35	0.05714	0.15673	0.64063
6126	17	C. edule	A	-	7	0	0	0
6126	17	C. glaucum	A	G	36	0.02778	0.02739	0
6126	18	C. edule	C	-	7	0	0	0
6126	18	C. glaucum	C	T	36	0.05556	0.15278	0.64141
6126	19	C. edule	G	-	7	0	0	0
6126	19	C. glaucum	G	C	36	0.05556	0.10494	0.47794
6126	20	C. edule	A	-	7	0	0	0
6126	20	C. glaucum	A	G	36	0.02778	0.02739	0
6126	28	C. edule	-	A	7	0	0	0
6126	28	C. glaucum	G	A	35	0.02857	0.02816	0
6126	29	C. edule	T	-	7	0	0	0
6126	29	C. glaucum	T	A	36	0.05556	0.10494	0.47794
6126	32	C. edule	C	-	7	0	0	0
6126	32	C. glaucum	C	G	36	0.02778	0.07986	0.657
6195	3	C. edule	G	-	19	0	0	0
6195	3	C. glaucum	G	A	90	0.01111	0.05401	0.79543
6195	5	C. edule	A	-	19	0	0	0
6195	5	C. glaucum	A	G	90	0.01111	0.01105	0
6195	6	C. edule	A	-	19	0	0	0
6195	6	C. glaucum	A	G	88	0.03409	0.03351	-0.01156
6195	9	C. edule	T	-	19	0	0	0
6195	9	C. glaucum	T	C	89	0	0.06514	1
6195	10	C. edule	-	T	18	0	0	0
6195	10	C. glaucum	C	T	92	0.02174	0.06309	0.6573
6195	11	C. edule	G	-	19	0	0	0
6195	11	C. glaucum	G	A	91	0.01099	0.01093	0
6195	16	C. edule	T	-	19	0	0	0
6195	16	C. glaucum	T	A	68	0.29412	0.375	0.22145
6195	17	C. edule	A	G	18	0.55556	0.40123	-0.34615
6195	17	C. glaucum	A	-	91	0	0	0
6195	24	C. edule	C	-	19	0	0	0
6195	24	C. glaucum	C	T	90	0.02222	0.02198	-0.00562
[truncated: 21,318 more rows]
