# Supplementary material for: A Useful SNP Panel to Distinguish Two Cockle Species, Cerastoderma edule and C. glaucum, Co-Occurring in Some European Beds, and Their Putative Hybrids
Source: Genes (Basel). 2019 Sep 27;10(10):760. doi: 10.3390/genes10100760 (PMC6826453; doi:10.3390/genes10100760)
Supplement: Supplementary file 1 [file genes-10-00760-s001.zip › SupMat_594368_Rev/Table S3_Maroso_et_al_GENES.xlsx]

## Sheet: TableS3 Genotyping
Table S3. Genotypes obtained for the 96 individuals (48 C. edule and 48 C. glaucum) tested with the SNaPshot technique. Expected genotypes for each species with 2bRAD-GBS technique and those previously found with this technique in control individuals are also shown. Morphological and molecular species identification is included for each individual. Bed codes are shown on Table 1.
Sample Name	Bed code (drainage)	Cerast_1173A	Cerast_1316	Cerast_1400	Cerast_456	Cerast_31	Cerast_1255	Cerast_586	Cerast_450	Cerast_2530	Morphological	Molecular	Technique
C. edule		AA	TT	GG	CC	AA	AA	CC	AA	TT	C. edule	C. edule	2bRAD-GBS
C. glaucum		GG	CC	AA	TT	GG	TT	TT	TT	AA	C. glaucum	C. glaucum	2bRAD-GBS
NTX.11_18	NTX (Atlantic)	AA	TT	GG	CC	AA	AA	CC	AA	TT	C. edule	C. edule	SNaPshot
NTX.12_18	NTX (Atlantic)	AA	TT	GG	CC	AA	AA	CC	AA	TT	C. edule	C. edule	SNaPshot
NTX.25_18	NTX (Atlantic)	AA	TT	GG	CC	AA	AA	CC	AA	TT	C. edule	C. edule	SNaPshot
NTX.26_18	NTX (Atlantic)	AA	TT	GG	CC	AA	AA	CC	AA	TT	C. edule	C. edule	SNaPshot
NTX.27_18	NTX (Atlantic)	AA	TT	GG	CC	AA	AA	CC	AA	TT	C. edule	C. edule	SNaPshot
NTX.28_18	NTX (Atlantic)	AA	TT	GG	CC	AA	AA	CC	AA	TT	C. edule	C. edule	SNaPshot
NTX.29_18	NTX (Atlantic)	AA	TT	GG	CC	AA	AA	CC	AA	TT	C. edule	C. edule	SNaPshot
NTX.30_18	NTX (Atlantic)	AA	TT	GG	CC	AA	AA	CC	AA	TT	C. edule	C. edule	SNaPshot
FBS.01_18	FBS (Atlantic)	AA	TT	GG	CC	AA	AA	CC	AA	TT	C. edule	C. edule	2bRAD-GBS
FBS.01_18	FBS (Atlantic)	AA	TT	GG	CC	AA	AA	CC	AA	TT	C. edule	C. edule	SNaPshot
FBS.02_18	FBS (Atlantic)	AA	TT	GG	CC	AA	AA	CC	AA	TT	C. edule	C. edule	2bRAD-GBS
FBS.02_18	FBS (Atlantic)	AA	TT	GG	CC	AA	AA	CC	AA	TT	C. edule	C. edule	SNaPshot
FBS.03_18	FBS (Atlantic)	AA	TT	GG	CC	AA	AA	CC	AA	TT	C. edule	C. edule	2bRAD-GBS
FBS.03_18	FBS (Atlantic)	AA	TT	GG	CC	AA	AA	CC	AA	TT	C. edule	C. edule	SNaPshot
FBS.04_18	FBS (Atlantic)	AA	TT	GG	CC	AA	AA	CC	AA	TT	C. edule	C. edule	2bRAD-GBS
FBS.04_18	FBS (Atlantic)	AA	TT	GG	CC	AA	AA	CC	AA	TT	C. edule	C. edule	SNaPshot
FBS.05_18	FBS (Atlantic)	AA	TT	GG	CC	AA	AA	CC	AA	TT	C. edule	C. edule	2bRAD-GBS
FBS.05_18	FBS (Atlantic)	AA	TT	GG	CC	AA	AA	CC	AA	TT	C. edule	C. edule	SNaPshot
FBS.06_18	FBS (Atlantic)	AA	TT	GG	CC	AA	AA	CC	AA	TT	C. edule	C. edule	2bRAD-GBS
FBS.06_18	FBS (Atlantic)	AA	TT	GG	CC	AA	AA	CC	AA	TT	C. edule	C. edule	SNaPshot
FBS.07_18	FBS (Atlantic)	AA	TT	GG	CC	AA	AA	CC	AA	TT	C. edule	C. edule	2bRAD-GBS
FBS.07_18	FBS (Atlantic)	AA	TT	GG	CC	AA	AA	CC	AA	TT	C. edule	C. edule	SNaPshot
FBS.08_18	FBS (Atlantic)	AA	TT	GG	CC	AA	AA	CC	AA	TT	C. edule	C. edule	2bRAD-GBS
FBS.08_18	FBS (Atlantic)	AA	TT	GG	CC	AA	AA	CC	AA	TT	C. edule	C. edule	SNaPshot
WBY.01_17	WBY (Atlantic)	AA	TT	GG	CC	AA	AA	CC	AA	TT	C. edule	C. edule	SNaPshot
WBY.02_17	WBY (Atlantic)	AA	TT	GG	CC	AA	AA	CC	AA	TT	C. edule	C. edule	SNaPshot
WBY.04_17	WBY (Atlantic)	AA	TT	GG	CC	AA	AA	CC	AA	TT	C. edule	C. edule	SNaPshot
WBY.05_17	WBY (Atlantic)	AA	TT	GG	CC	AA	AA	CC	AA	TT	C. edule	C. edule	SNaPshot
WBY.06_17	WBY (Atlantic)	AA	TT	GG	CC	AA	AA	CC	AA	TT	C. edule	C. edule	SNaPshot
WBY.07_17	WBY (Atlantic)	AA	TT	GG	CC	AA	AA	CC	AA	TT	C. edule	C. edule	SNaPshot
WBY.08_17	WBY (Atlantic)	AA	TT	GG	CC	AA	AA	CC	AA	TT	C. edule	C. edule	SNaPshot
WBY.09_17	WBY (Atlantic)	AA	TT	GG	CC	AA	AA	CC	AA	TT	C. edule	C. edule	SNaPshot
IDA.01_18D	IDA (Atlantic)	AA	TT	GG	CC	AA	AA	CC	AA	TT	C. edule	C. edule	SNaPshot
IDA.02_18D	IDA (Atlantic)	AA	TT	GG	CC	AA	AA	CC	AA	TT	C. edule	C. edule	SNaPshot
IDA.03_18D	IDA (Atlantic)	AA	TT	GG	CC	AA	AA	CC	AA	TT	C. edule	C. edule	SNaPshot
IDA.04_18D	IDA (Atlantic)	AA	TT	GG	CC	AA	AA	CC	AA	TT	C. edule	C. edule	SNaPshot
IDA.05_18D	IDA (Atlantic)	AA	TT	GG	CC	AA	AA	CC	AA	TT	C. edule	C. edule	SNaPshot
IDA.06_18D	IDA (Atlantic)	AA	TT	GG	CC	AA	AA	CC	AA	TT	C. edule	C. edule	SNaPshot
IDA.07_18D	IDA (Atlantic)	AA	TT	GG	CC	AA	AA	CC	AA	TT	C. edule	C. edule	SNaPshot
IDA.08_18D	IDA (Atlantic)	AA	TT	GG	CC	AA	AA	CC	AA	TT	C. edule	C. edule	SNaPshot
SNO.04_18	SNO (Atlantic)	AA	TT	GG	CC	AA	AA	CC	AA	TT	C. edule	C. edule	SNaPshot
SNO.05_18	SNO (Atlantic)	AA	TT	GG	CC	AA	AA	CC	AA	TT	C. edule	C. edule	SNaPshot
SNO.06_18	SNO (Atlantic)	AA	TT	GG	CC	AA	AA	CC	AA	TT	C. edule	C. edule	SNaPshot
SNO.07_18	SNO (Atlantic)	AA	TT	GG	CC	AA	AA	CC	AA	TT	C. edule	C. edule	SNaPshot
SNO.08_18	SNO (Atlantic)	AA	TT	GG	CC	AA	AA	CC	AA	TT	C. edule	C. edule	SNaPshot
SNO.09_18	SNO (Atlantic)	AA	TT	GG	CC	AA	AA	CC	AA	TT	C. edule	C. edule	SNaPshot
SNO.10_18	SNO (Atlantic)	AA	TT	GG	CC	AA	AA	CC	AA	TT	C. edule	C. edule	SNaPshot
SNO.11_18	SNO (Atlantic)	AA	TT	GG	CC	AA	AA	CC	AA	TT	C. edule	C. edule	SNaPshot
SRG.28_17	SRG (Atlantic)	GG	CC	AA	TT	GG	TT	TT	TT	AA	C. glaucum	C. glaucum	2bRAD-GBS
SRG.28_17	SRG (Atlantic)	GG	CC	AA	TT	GG	TT	TT	TT	AA	C. glaucum	C. glaucum	SNaPshot
SRG.33_17	SRG (Atlantic)	GG	CC	AA	TT	GG	TT	TT	TT	AA	C. glaucum	C. glaucum	2bRAD-GBS
SRG.33_17	SRG (Atlantic)	GG	CC	AA	TT	GG	TT	TT	TT	AA	C. glaucum	C. glaucum	SNaPshot
SRG.34_17	SRG (Atlantic)	GG	CC	AA	TT	GG	TT	TT	TT	AA	C. glaucum	C. glaucum	2bRAD-GBS
SRG.34_17	SRG (Atlantic)	GG	CC	AA	TT	GG	TT	TT	TT	AA	C. glaucum	C. glaucum	SNaPshot
SRG.35_17	SRG (Atlantic)	GG	CC	AA	TT	GG	TT	TT	TT	AA	C. glaucum	C. glaucum	2bRAD-GBS
SRG.35_17	SRG (Atlantic)	GG	CC	AA	TT	GG	TT	TT	TT	AA	C. glaucum	C. glaucum	SNaPshot
SRG.36_17	SRG (Atlantic)	GG	CC	AA	TT	GG	TT	TT	TT	AA	C. glaucum	C. glaucum	2bRAD-GBS
SRG.36_17	SRG (Atlantic)	GG	CC	AA	TT	GG	TT	TT	TT	AA	C. glaucum	C. glaucum	SNaPshot
SRG.37_17	SRG (Atlantic)	GG	CC	AA	TT	GG	TT	TT	TT	AA	C. glaucum	C. glaucum	2bRAD-GBS
SRG.37_17	SRG (Atlantic)	GG	CC	AA	TT	GG	TT	TT	TT	AA	C. glaucum	C. glaucum	SNaPshot
SRG.38_17	SRG (Atlantic)	GG	CC	AA	TT	GG	TT	TT	TT	AA	C. glaucum	C. glaucum	2bRAD-GBS
SRG.38_17	SRG (Atlantic)	GG	CC	AA	TT	GG	TT	TT	TT	AA	C. glaucum	C. glaucum	SNaPshot
SRG.39_17	SRG (Atlantic)	GG	CC	AA	TT	GG	TT	TT	TT	AA	C. glaucum	C. glaucum	2bRAD-GBS
SRG.39_17	SRG (Atlantic)	GG	CC	AA	TT	GG	TT	TT	TT	AA	C. glaucum	C. glaucum	SNaPshot
SRG.40_17	SRG (Atlantic)	GG	CC	AA	TT	GG	TT	TT	TT	AA	C. glaucum	C. glaucum	2bRAD-GBS
SRG.40_17	SRG (Atlantic)	GG	CC	AA	TT	GG	TT	TT	TT	AA	C. glaucum	C. glaucum	SNaPshot
SRG.41_17	SRG (Atlantic)	GG	CC	AA	TT	GG	TT	TT	TT	AA	C. glaucum	C. glaucum	2bRAD-GBS
SRG.41_17	SRG (Atlantic)	GG	CC	AA	TT	GG	TT	TT	TT	AA	C. glaucum	C. glaucum	SNaPshot
SRG.42_17	SRG (Atlantic)	GG	CC	AA	TT	GG	TT	TT	TT	AA	C. glaucum	C. glaucum	2bRAD-GBS
SRG.42_17	SRG (Atlantic)	GG	CC	AA	TT	GG	TT	TT	TT	AA	C. glaucum	C. glaucum	SNaPshot
SRG.43_17	SRG (Atlantic)	GG	CC	AA	TT	GG	TT	TT	TT	AA	C. glaucum	C. glaucum	2bRAD-GBS
SRG.43_17	SRG (Atlantic)	GG	CC	AA	TT	GG	TT	TT	TT	AA	C. glaucum	C. glaucum	SNaPshot
SRG.44_17	SRG (Atlantic)	GG	CC	AA	TT	GG	TT	TT	TT	AA	C. glaucum	C. glaucum	2bRAD-GBS
SRG.44_17	SRG (Atlantic)	GG	CC	AA	TT	GG	TT	TT	TT	AA	C. glaucum	C. glaucum	SNaPshot
SRG.45_17	SRG (Atlantic)	GG	CC	AA	TT	GG	TT	TT	TT	AA	C. glaucum	C. glaucum	2bRAD-GBS
SRG.45_17	SRG (Atlantic)	GG	CC	AA	TT	GG	TT	TT	TT	AA	C. glaucum	C. glaucum	SNaPshot
SRG.46_17	SRG (Atlantic)	GG	CC	AA	TT	GG	TT	TT	TT	AA	C. glaucum	C. glaucum	2bRAD-GBS
SRG.46_17	SRG (Atlantic)	GG	CC	AA	TT	GG	TT	TT	TT	AA	C. glaucum	C. glaucum	SNaPshot
SRG.47_17	SRG (Atlantic)	GG	CC	AA	TT	GG	TT	TT	TT	AA	C. glaucum	C. glaucum	2bRAD-GBS
SRG.47_17	SRG (Atlantic)	GG	CC	AA	TT	GG	TT	TT	TT	AA	C. glaucum	C. glaucum	SNaPshot
SRG.48_17	SRG (Atlantic)	GG	CC	AA	TT	GG	TT	TT	TT	AA	C. glaucum	C. glaucum	2bRAD-GBS
SRG.48_17	SRG (Atlantic)	GG	CC	AA	TT	GG	TT	TT	TT	AA	C. glaucum	C. glaucum	SNaPshot
SRG.49_17	SRG (Atlantic)	GG	CC	AA	TT	GG	TT	TT	TT	AA	C. glaucum	C. glaucum	2bRAD-GBS
SRG.49_17	SRG (Atlantic)	GG	CC	AA	TT	GG	TT	TT	TT	AA	C. glaucum	C. glaucum	SNaPshot
SRG.50_17	SRG (Atlantic)	GG	CC	AA	TT	GG	TT	TT	TT	AA	C. glaucum	C. glaucum	2bRAD-GBS
SRG.50_17	SRG (Atlantic)	GG	CC	AA	TT	GG	TT	TT	TT	AA	C. glaucum	C. glaucum	SNaPshot
PTE.02_18	PTE (Atlantic)	AA	TT	GG	CC	AA	AA	CC	AA	TT	C. edule	C. edule	SNaPshot
PTE.04_18	PTE (Atlantic)	AA	TT	GG	CC	AA	AA	CC	AA	TT	C. edule	C. edule	SNaPshot
PTE.06_18	PTE (Atlantic)	AA	TT	GG	CC	AA	AA	CC	AA	TT	C. edule	C. edule	SNaPshot
PTE.11_18	PTE (Atlantic)	AA	TT	GG	CC	AA	AA	CC	AA	TT	C. edule	C. edule	SNaPshot
PTE.12_18	PTE (Atlantic)	AA	TT	GG	CC	AA	AA	CC	AA	TT	C. edule	C. edule	SNaPshot
PTE.15_18	PTE (Atlantic)	AA	TT	GG	CC	AA	AA	CC	AA	TT	C. edule	C. edule	SNaPshot
PTE.17_18	PTE (Atlantic)	AA	TT	GG	CC	AA	AA	CC	AA	TT	C. edule	C. edule	SNaPshot
PTE.18_18	PTE (Atlantic)	AA	TT	GG	CC	AA	AA	CC	AA	TT	C. edule	C. edule	SNaPshot
EDCE-2212	EDCE (Mediterranean)	GA	CC	AA	TT	GG	TT	TT	TT	AA	C. glaucum	C. glaucum	SNaPshot
EDCE-2213	EDCE (Mediterranean)	GG	CC	AA	TT	GG	TT	TT	TT	AA	C. glaucum	C. glaucum	SNaPshot
EDCE-2214	EDCE (Mediterranean)	GG	CC	AA	TT	GG	TT	TT	TT	AA	C. glaucum	C. glaucum	SNaPshot
EDCE-2215	EDCE (Mediterranean)	GG	CC	AA	TT	GG	TT	CT	TT	AA	C. glaucum	C. glaucum	SNaPshot
EDCE-2216	EDCE (Mediterranean)	GG	CC	AA	TT	GG	TT	CT	TT	AA	C. glaucum	C. glaucum	SNaPshot
EDCE-2217	EDCE (Mediterranean)	GG	CC	AA	TT	GG	TT	TT	TT	AA	C. glaucum	C. glaucum	SNaPshot
EDCE-2218	EDCE (Mediterranean)	GG	CC	AA	TT	GG	TT	TT	TT	AA	C. glaucum	C. glaucum	SNaPshot
EDCE-2219	EDCE (Mediterranean)	GG	CC	AA	TT	GG	TT	TT	TT	AA	C. glaucum	C. glaucum	SNaPshot
EDCE-2220	EDCE (Mediterranean)	GG	CC	AA	TT	GG	TT	TT	TT	AA	C. glaucum	C. glaucum	SNaPshot
EDCE-2221	EDCE (Mediterranean)	GG	CC	AA	TT	GG	TT	TT	TT	AA	C. glaucum	C. glaucum	SNaPshot
EDCE_01	EDCE (Mediterranean)	GG	CC	AA	TT	GG	TT	TT	TT	AA	C. glaucum	C. glaucum	SNaPshot
EDCE_02	EDCE (Mediterranean)	GG	CC	AA	TT	GG	TT	TT	TT	AA	C. glaucum	C. glaucum	SNaPshot
EDCE_03	EDCE (Mediterranean)	GA	CC	AA	TT	GG	TT	TT	TT	AA	C. glaucum	C. glaucum	SNaPshot
EDCE_04	EDCE (Mediterranean)	GG	CC	AA	TT	GG	TT	TT	TT	AA	C. glaucum	C. glaucum	SNaPshot
EDCE_05	EDCE (Mediterranean)	GG	CC	AA	TT	GG	TT	TT	TT	AA	C. glaucum	C. glaucum	SNaPshot
EDCE_06	EDCE (Mediterranean)	GG	CC	AA	TT	GG	TT	TT	TT	AA	C. glaucum	C. glaucum	SNaPshot
EDCE_07	EDCE (Mediterranean)	GG	CC	AA	TT	GG	TT	TT	TT	AA	C. glaucum	C. glaucum	SNaPshot
EDCE_08	EDCE (Mediterranean)	GG	CC	AA	TT	GG	TT	TT	TT	AA	C. glaucum	C. glaucum	SNaPshot
EDCE_09	EDCE (Mediterranean)	GG	CC	AA	TT	GG	TT	TT	TT	AA	C. glaucum	C. glaucum	SNaPshot
EDCE_10	EDCE (Mediterranean)	GG	CC	AA	TT	GG	TT	TT	TT	AA	C. glaucum	C. glaucum	SNaPshot
EDCE_11	EDCE (Mediterranean)	GG	CC	AA	TT	GG	TT	TT	TT	AA	C. glaucum	C. glaucum	SNaPshot
EDCE_12	EDCE (Mediterranean)	GG	CC	AA	TT	GG	TT	TT	TT	AA	C. glaucum	C. glaucum	SNaPshot
EDCE_13	EDCE (Mediterranean)	GG	CC	AA	TT	GG	TT	TT	TT	AA	C. glaucum	C. glaucum	SNaPshot
EDCE_14	EDCE (Mediterranean)	AA	CC	AA	TT	GG	TT	TT	TT	AA	C. glaucum	C. glaucum	SNaPshot
EDCE_15	EDCE (Mediterranean)	GG	CC	AA	TT	GG	TT	TT	TT	AA	C. glaucum	C. glaucum	SNaPshot
EDCE_16	EDCE (Mediterranean)	AA	CC	AA	TT	GG	TT	TT	TT	AA	C. glaucum	C. glaucum	SNaPshot
EDCE_17	EDCE (Mediterranean)	GG	CC	AA	TT	GG	TT	TT	TT	AA	C. glaucum	C. glaucum	SNaPshot
EDCE_18	EDCE (Mediterranean)	GG	CC	AA	TT	GG	TT	TT	TT	AA	C. glaucum	C. glaucum	SNaPshot
EDCE_19	EDCE (Mediterranean)	GG	CC	AA	TT	GG	TT	TT	TT	AA	C. glaucum	C. glaucum	SNaPshot
