# Supplementary material for: A Useful SNP Panel to Distinguish Two Cockle Species, Cerastoderma edule and C. glaucum, Co-Occurring in Some European Beds, and Their Putative Hybrids
Source: Genes (Basel). 2019 Sep 27;10(10):760. doi: 10.3390/genes10100760 (PMC6826453; doi:10.3390/genes10100760)
Supplement: Supplementary file 1 [file genes-10-00760-s001.zip › SupMat_594368_Rev/Table S4_Maroso_et_al_GENES.xlsx]

## Sheet: TableS4
Table S4. Genotypes obtained with the SNaPshot technique for the 46 individuals from beds where the presence of hybrids has been suggested. For each individual, their identification using the methodology described by Freire et al. (2011) using ITS region (ITS) and the SNaPshot methodology described in the present study (SNaPshot) are shown. The 10 suspected hybrids and the multilocus genotypes fo…
Sample Name	Bed code (drainage)	Cerast_1173A	Cerast_1316	Cerast_1400	Cerast_456	Cerast_31	Cerast_1255	Cerast_586	Cerast_450	Cerast_2530	ITS	SNaPshot
C. edule		AA	TT	GG	CC	AA	AA	CC	AA	TT
C. glaucum		GG	CC	AA	TT	GG	TT	TT	TT	AA
DNCE-3641	DNCE (Atlantic)	AA	TT	GG	CC	AA	AA	CC	AA	TT	C. edule	C. edule
DNCE-3644	DNCE (Atlantic)	AA	TT	GG	CC	AA	AA	CC	AA	TT	C. edule	C. edule
DNCE-3647	DNCE (Atlantic)	AA	TT	GG	CC	AA	AA	CC	AA	TT	C. edule	C. edule
DNCE-3648	DNCE (Atlantic)	AA	TT	GG	CC	AA	AA	CC	AA	TT	C. edule	C. edule
DNCE-3653	DNCE (Atlantic)	AA	TT	GG	CC	AA	AA	CC	AA	TT	Hybrid	C. edule
DNCE-3654	DNCE (Atlantic)	AA	TT	GG	CC	AA	AA	CC	AA	TT	Hybrid	C. edule
DNCE-3656	DNCE (Atlantic)	AA	TT	GG	CC	AA	AA	CC	AA	TT	C. edule	C. edule
DNCE-3663	DNCE (Atlantic)	AA	TT	GG	CC	AA	AA	CC	AA	TT	C. edule	C. edule
DNCE-4408	DNCE (Atlantic)	GA	CC	AA	TT	GG	TT	TT	TT	AA	C. glaucum	C. glaucum
DNCE-4412	DNCE (Atlantic)	GG	CC	AA	TT	GG	TT	TT	TT	AA	C. glaucum	C. glaucum
DNCE-4437	DNCE (Atlantic)	GA	CC	AA	TT	GG	TT	TT	TT	AA	Hybrid	C. glaucum
EECE-919	EECE (Atlantic)	AA	TT	GG	CC	AA	AA	CC	AA	TT	Hybrid	C. edule
EECE-920	EECE (Atlantic)	AA	TT	GG	CC	AA	AA	CC	AA	TT	C. edule	C. edule
EECE-921	EECE (Atlantic)	AA	TT	GG	CC	AA	AA	CC	AA	TT	C. edule	C. edule
EECE-922	EECE (Atlantic)	AA	TT	GG	CC	AA	AA	CC	AA	TT	C. edule	C. edule
EECE-924	EECE (Atlantic)	AA	TT	GG	CC	AA	AA	CC	AA	TT	C. edule	C. edule
EECE-925	EECE (Atlantic)	AA	TT	GG	CC	AA	AA	CC	AA	TT	C. edule	C. edule
EECE-926	EECE (Atlantic)	AA	TT	GG	CC	AA	AA	CC	AA	TT	C. edule	C. edule
EECE-927	EECE (Atlantic)	AA	TT	GG	CC	AA	AA	CC	AA	TT	C. edule	C. edule
EECE-928	EECE (Atlantic)	AA	TT	GG	CC	AA	AA	CC	AA	TT	C. edule	C. edule
ECCE-73	ECCE (Atlantic)	AA	TT	GG	CC	AA	AA	CC	AA	TT	C. edule	C. edule
ECCE-74	ECCE (Atlantic)	AA	TT	GG	CC	AA	AA	CC	AA	TT	C. edule	C. edule
ECCE-75	ECCE (Atlantic)	AA	TT	GG	CC	AA	AA	CC	AA	TT	C. edule	C. edule
ECCE-76	ECCE (Atlantic)	AA	TT	GG	CC	AA	AA	CC	AA	TT	C. edule	C. edule
ECCE-77	ECCE (Atlantic)	GA	CC	AA	TT	GG	TT	TT	TT	AA	Hybrid	C. glaucum
ECCE-78	ECCE (Atlantic)	GG	CC	AA	TT	GG	TT	TT	TT	AA	C. glaucum	C. glaucum
ECCE-79	ECCE (Atlantic)	GG	CC	AA	TT	GG	TT	TT	TT	AA	C. glaucum	C. glaucum
ECCE-80	ECCE (Atlantic)	AA	TT	GG	CC	AA	AA	CC	AA	TT	C. edule	C. edule
ECCE-81	ECCE (Atlantic)	GG	CC	AA	TT	GG	TT	TT	TT	AA	C. glaucum	C. glaucum
ECCE-82	ECCE (Atlantic)	AA	TT	GG	CC	AA	AA	CC	AA	TT	C. edule	C. edule
EACE-288	EACE (Atlantic)	AA	TT	GG	CC	AA	AA	CC	AA	TT	C. edule	C. edule
EACE-290	EACE (Atlantic)	AA	TT	GG	CC	AA	AA	CC	AA	TT	C. edule	C. edule
EACE-291	EACE (Atlantic)	AA	TT	GG	CC	AA	AA	CC	AA	TT	C. edule	C. edule
EACE-293	EACE (Atlantic)	AA	TT	GG	CC	AA	AA	CC	AA	TT	C. edule	C. edule
EACE-301	EACE (Atlantic)	GA	CC	AA	TT	GG	TT	CT	TT	AA	Hybrid	C. glaucum
EACE-302	EACE (Atlantic)	GA	CC	AA	TT	GG	TT	TT	TT	AA	Hybrid	C. glaucum
EACE-304	EACE (Atlantic)	GA	CC	AA	TT	GG	TT	TT	TT	AA	Hybrid	C. glaucum
ELCE-207	ELCE (Atlantic)	AA	TT	GG	CC	AA	AA	CC	AA	TT	C. edule	C. edule
ELCE-208	ELCE (Atlantic)	AA	TT	GG	CC	AA	AA	CC	AA	TT	C. edule	C. edule
ELCE-209	ELCE (Atlantic)	AA	TT	GG	CC	AA	AA	CC	AA	TT	C. edule	C. edule
ELCE-210	ELCE (Atlantic)	GG	CC	AA	TT	GG	TT	TT	TT	AA	Hybrid	C. glaucum
ELCE-211	ELCE (Atlantic)	AA	TT	GG	CC	AA	AA	CC	AA	TT	C. edule	C. edule
ELCE-212	ELCE (Atlantic)	GG	CC	AA	TT	GG	TT	TT	TT	AA	Hybrid	C. glaucum
ELCE-213	ELCE (Atlantic)	AA	TT	GG	CC	AA	AA	CC	AA	TT	C. edule	C. edule
ELCE-214	ELCE (Atlantic)	AA	TT	GG	CC	AA	AA	CC	AA	TT	C. edule	C. edule
ELCE-215	ELCE (Atlantic)	AA	TT	GG	CC	AA	AA	CC	AA	TT	C. edule	C. edule
